# Supplementary material for: In silico analysis of non-synonymous single nucleotide polymorphisms (nsSNPs) in the human GJA3 gene associated with congenital cataract
Source: BMC Mol Cell Biol. 2020 Mar 6;21:12. doi: 10.1186/s12860-020-00252-7 (PMC7060521; doi:10.1186/s12860-020-00252-7)
Supplement: Supplementary file 1 — Additional file 1. The nsSNPs collections of GJA3 gene from dbSNP database, the HGMD, the ClinVar database, the DisGeNET database and literatures. [file 12860_2020_252_MOESM1_ESM.xlsx]

## Sheet: Sheet1
Additional file 1. The nsSNPs collections of GJA3 gene from dbSNP database, the HGMD, the ClinVar database, the DisGeNET database and literatures.
SNPID	ClinVar VariationID	AlleleID(s)	Accession Number	Codon number	nsSNP	Minor allele frequency
rs9578255				1	Met1Ile	None
			CM1311724	1	Met1Val
rs397514703	50942	65605	CM116766	2	Gly2Asp	None
rs946988913				2	Gly2Ser	None
rs864309694	217343	213993		3	Asp3His
rs775137876				3	Asp3Glu	T=0.00001 (1/174260, GnomAD_exome)	T=0.00001 (1/102566, ExAC)
			CM066571	3	Asp3Tyr
rs1292814066				5	Ser5Arg	G=0.00001 (1/125568, TOPMED)	G=0.0000 (1/31388, GnomAD)
	536415	527475		7	Leu7Val
rs769245321				8	Gly8Glu	T=0.00003 (6/178354, GnomAD_exome)	T=0.00002 (3/125568, TOPMED)	T=0.00002 (2/105108, ExAC)
rs745413947				9	Arg9Lys	T=0.00003 (5/179786, GnomAD_exome)	T=0.00001 (1/125568, TOPMED)	T=0.00003 (3/105476, ExAC)
			CM066091	11	Leu11Ser
rs1198347186				12	Glu12Lys	None
rs1456869717				13	Asn13Lys	G=0.00002 (2/125568, TOPMED)
rs780960383				17	His17Arg	C=0.00002 (3/196404, GnomAD_exome)	C=0.00003 (3/106276, ExAC)
rs1114167307	252944	247356	CM105908	19	Thr19Met	None
rs1321177645				25	Trp25Leu	None
	468544	463378	CM056591	28	Val28Met
rs866843557				30	Phe30Leu	G=0.0000 (0/78700, PAGE_STUDY)
rs1398070036				31	Ile31Phe	None
			CM034037	32	Phe32Leu
rs374701362				33	Arg33His	T=0.00001 (1/125568, TOPMED)	G=0.0001 (1/13004, GO-ESP)
rs374701362				33	Arg33Pro	T=0.00001 (1/125568, TOPMED)	G=0.0001 (1/13004, GO-ESP)
			CM074250	33	Arg33Leu
rs1178484725				39	Ala39Val	None
rs767901204				39	Ala39Thr	T=0.00001 (2/240800, GnomAD_exome)	T=0.00001 (1/109106, ExAC)
rs762450453				40	Ala40Thr	T=0.00001 (3/242442, GnomAD_exome)	T=0.00001 (1/109348, ExAC)
rs375041482				40	Ala40Gly	A=0.00000 (1/242322, GnomAD_exome)	C=0.0001 (1/13006, GO-ESP)
rs375041482				40	Ala40Val	A=0.00000 (1/242322, GnomAD_exome)	C=0.0001 (1/13006, GO-ESP)
rs781456487				41	Ala41Val	None
			CM1413851	42	Glu42Ala
rs1156655156				43	Asp43Tyr	A=0.0000 (1/31380, GnomAD)
rs764463364				43	Asp43Glu	T=0.00000 (1/246376, GnomAD_exome)	T=0.00001 (1/125568, TOPMED)
rs981126461				44	Val44Leu	T=0.00000 (1/246200, GnomAD_exome)
			CM053898	45	Trp45Ser
	568173	567190		47	Asp47Tyr
			CM112868	47	Asp47Asn
				48	Glu48Gly
			CM1410335	50	Ser50Pro
			CM145940	55	Asn55Asp
rs864309691	217339	213992	CM044003	59	Pro59Leu	None
rs1201232439				62	Glu62Asp	G=0.00001 (1/125568, TOPMED)	G=0.0000 (1/31384, GnomAD)
			CM1410343	62	Glu62Lys
rs121917823	16978	32017	CM990685	63	Asn63Ser	None
rs770766676				64	Val64Ile	T=0.00002 (4/250140, GnomAD_exome)	T=0.00001 (1/112944, ExAC)
rs746892668				67	Asp67Asn	T=0.00001 (2/250126, GnomAD_exome)	T=0.00002 (2/112100, ExAC)
rs146753003				68	Arg68Lys	T=0.00001 (2/250218, GnomAD_exome)	T=0.00002 (2/125568, TOPMED)	T=0.0001 (1/13004, GO-ESP)
rs121917827	16981	32020	CM056590	76	Arg76His	None
			CM042064	76	Arg76Gly
rs143508620				77	Phe77Leu	None
rs747999800				77	Phe77Val	C=0.00000 (1/250046, GnomAD_exome)	C=0.00001 (1/107274, ExAC)
rs1188396082				79	Ala79Val	None
rs1467146883				81	Gln81Pro	G=0.00002 (2/125568, TOPMED)
rs931390998				82	Ile82Asn	T=0.00001 (1/125568, TOPMED)
rs752081323				85	Val85Leu	T=0.00001 (2/248610, GnomAD_exome)	T=0.0000 (1/95764, ExAC)	A=0.0001 (2/31372, GnomAD)
rs752081323				85	Val85Met	T=0.00001 (2/248610, GnomAD_exome)	T=0.0000 (1/95764, ExAC)	A=0.0001 (2/31372, GnomAD)
rs753107639	217334	213991		87	Thr87Ala	C=0.00000 (1/247940, GnomAD_exome)	C=0.0000 (1/91132, ExAC)
rs864309687			CM071794	87	Thr87Met	None
rs1265771384				88	Pro88Ser	A=0.0000 (1/31376, GnomAD)
rs1299066109				88	Pro88Leu	A=0.00000 (1/246912, GnomAD_exome)
			CM1413852	90	Leu90Phe
rs776149190				93	Leu93Val	C=0.0000 (3/73070, ExAC)
rs765852698				94	Gly94Ala	G=0.00000 (1/241130, GnomAD_exome)	G=0.0000 (1/69214, ExAC)
rs773157576				96	Val96Met	T=0.00001 (3/238236, GnomAD_exome)	T=0.0000 (0/64170, ExAC)
rs747948497				98	His98Gln	T=0.00001 (2/233416, GnomAD_exome)	T=0.0000 (1/58078, ExAC)
rs371210513				99	Ile99Met	A=0.00000 (1/231502, GnomAD_exome)	A=0.0000 (1/55962, ExAC)	A=0.0001 (1/12998, GO-ESP)
rs1376480742				100	Val100Met	T=0.00001 (2/229962, GnomAD_exome)
rs766850189				101	Arg101His	T=0.00000 (1/224534, GnomAD_exome)
rs766850189				101	Arg101Pro	T=0.00000 (1/224534, GnomAD_exome)
rs1262572129				102	Met102Val	C=0.00000 (1/222806, GnomAD_exome)
rs1191522834				103	Glu103Ala	G=0.00000 (1/217642, GnomAD_exome)	G=0.00001 (1/125568, TOPMED)
rs1486811017				105	Lys105Asn	T=0.00000 (1/208490, GnomAD_exome)	A=0.00001 (1/125568, TOPMED)	T=0.00001 (1/125568, TOPMED)
rs746045543				105	Lys105Glu	C=0.00000 (1/211048, GnomAD_exome)	C=0.00001 (1/125568, TOPMED)	C=0.0000 (1/45850, ExAC)	C=0.0001 (2/31386, GnomAD)
rs781294452				107	Lys107Asn	G=0.00000 (1/202630, GnomAD_exome)	G=0.0000 (1/44146, ExAC)
rs1257122566				108	Glu108Gln	G=0.00000 (1/201268, GnomAD_exome)	T=0.00001 (1/125568, TOPMED)
rs1257122566				108	Glu108Lys	G=0.00000 (1/201268, GnomAD_exome)	T=0.00001 (1/125568, TOPMED)
rs1337718192				108	Glu108Gly	C=0.00001 (1/125568, TOPMED)
rs1235716162				109	Arg109Lys	T=0.00001 (1/125568, TOPMED)	T=0.0000 (1/31404, GnomAD)
rs757321501				110	Glu110Lys	T=0.00001 (1/197138, GnomAD_exome)	T=0.0000 (1/42808, ExAC)	T=0.0000 (1/31406, GnomAD)
rs747097789				112	Glu112Gln	G=0.00003 (5/193678, GnomAD_exome)	G=0.00002 (3/125568, TOPMED)	G=0.0000 (2/42256, ExAC)
rs778229439				113	Glu113Gln	G=0.0000/1 (ExAC)	G=0.0000/2 (GnomAD_exomes)
rs758961387				114	Gln114Glu	C=0.00002 (3/190738, GnomAD_exome)	C=0.00004 (5/125568, TOPMED)	C=0.0000 (2/41616, ExAC)
rs1277037522				118	Glu118Lys	T=0.0000/4 (GnomAD_exomes)
rs753054758				118	Glu118Gly	C=0.0000/1 (ExAC)	C=0.0000/1 (GnomAD_exomes)
rs755307980				119	Ser119Arg	A=0.0000/1 (TOPMED)	C=0.0000/1 (ExAC)
rs753479225				120	Pro120Ser	A=0.0000/1 (ExAC)	A=0.0000/1 (GnomAD_exomes)
rs765975419				120	Pro120Leu	A=0.0000/1 (ExAC)	A=0.0000/1 (GnomAD_exomes)
rs1466612058				123	Lys123Arg	C=0.0000/1 (TOPMED)	C=0.0000/2 (GnomAD_exomes)
rs998302592				124	Glu124Asp	None
rs1476210951				126	Pro126Leu	C=0.0000/1 (TOPMED)	C=0.0000/2 (GnomAD_exomes)
rs1187135572				127	Gln127Glu	C=0.00000 (1/201270, GnomAD_exome)
rs1440873571				128	Asp128Val	A=0.00000 (1/204080, GnomAD_exome)
rs1200236232				130	Pro130Leu	A=0.00001 (2/207762, GnomAD_exome)
rs774444626				131	Ser131Leu	A=0.00007 (14/210472, GnomAD_exome)	A=0.00002 (2/125568, TOPMED)	A=0.0002 (14/78700, PAGE_STUDY)	A=0.0001 (3/55946, ExAC)	A=0.0001 (4/31386, GnomAD)
rs145026721				132	Ser132Leu	A=0.00022 (46/213024, GnomAD_exome)	A=0.00024 (30/125568, TOPMED)	A=0.0002 (13/57644, ExAC)	A=0.0003 (9/31386, GnomAD)	A=0.0002 (3/12976, GO-ESP)	A=0.001 (2/3854, ALSPAC)
rs149933083	311346	319114		133	Arg133Gln	T=0.00319 (687/215698, GnomAD_exome)	T=0.00268 (337/125568, TOPMED)	T=0.0014 (108/78658, PAGE_STUDY)	T=0.0031 (97/31390, GnomAD)	T=0.0020 (26/12980, GO-ESP)	T=0.001 (5/5008, 1000G)	T=0.005 (21/4480, Estonian)	T=0.002 (9/3854, ALSPAC)	T=0.002 (6/3708, TWINSUK)
rs149933083				133	Arg133Pro
rs772143836				135	Asp135Asn	T=0.00000 (1/218326, GnomAD_exome)	T=0.00001 (1/125568, TOPMED)	T=0.0000 (1/62564, ExAC)
rs1387372784				136	Arg136Pro	G=0.00001 (1/125568, TOPMED)
rs1400267320				137	Gly137Asp	None
rs139067312				140	Arg140His	A=0.0000/1 (ExAC)	A=0.0000/4 (TOPMED)	T=0.0001/1 (GoESP)
rs139067312				140	Arg140Leu	A=0.0000/1 (ExAC)	A=0.0000/4 (TOPMED)	T=0.0001/1 (GoESP)
rs541065387				140	Arg140Cys	A=0.0002/1 (1000Genomes)
rs1391588490				142	Ala142Ser	A=0.00000 (1/239610, GnomAD_exome)	A=0.00001 (1/125568, TOPMED)	T=0.0000 (1/31374, GnomAD)
rs1391588490				142	Ala142Thr	A=0.00000 (1/239610, GnomAD_exome)	A=0.00001 (1/125568, TOPMED)	T=0.0000 (1/31374, GnomAD)
rs398122937	50945	65608	CM126824	143	Gly143Arg	None
			CM152148	143	Gly143Glu
rs373183152				144	Ala144Val	A=0.00001 (2/243252, GnomAD_exome)	A=0.00001 (1/125568, TOPMED)	A=0.0000 (1/92002, ExAC)	A=0.0001 (1/12998, GO-ESP)
rs755327530				144	Ala144Thr	T=0.00000 (1/243122, GnomAD_exome)	T=0.0000 (1/91382, ExAC)
rs779747490				146	Leu146Arg	C=0.00000 (1/246474, GnomAD_exome)	C=0.0000 (1/98042, ExAC)
rs753251437	311345	333852		147	Arg147Gln	T=0.00000 (1/246656, GnomAD_exome)	T=0.00002 (2/125568, TOPMED)	T=0.000 (1/3854, ALSPAC)	T=0.000 (0/3708, TWINSUK)
rs755792418				147	Arg147Trp	A=0.00000 (1/246528, GnomAD_exome)	A=0.0000 (1/98858, ExAC)
	536414	527510		148	Thr148Ile
rs147384011				150	Val150Ile	T=0.00000 (1/248860, GnomAD_exome)	T=0.00001 (1/125568, TOPMED)	T=0.0001 (1/13004, GO-ESP)
rs1260433470				152	Asn152Ile	None
rs1289986084				152	Asn152His	G=0.00000 (1/249728, GnomAD_exome)
rs375414285				153	Ile153Val	C=0.00001 (2/249930, GnomAD_exome)	C=0.00001 (1/125568, TOPMED)	C=0.00001 (1/113774, ExAC)	C=0.0001 (1/13004, GO-ESP)
rs370564317				155	Phe155Val	C=0.00003 (4/125568, TOPMED)	C=0.0000 (1/31360, GnomAD)	C=0.0001 (1/13004, GO-ESP)
rs1353901531				156	Lys156Arg	C=0.00000 (1/250188, GnomAD_exome)
rs1114167308	252945	247355		156	Lys156Gln	None
rs1310959599				157	Thr157Ser	A=0.00000 (1/250286, GnomAD_exome)
rs995973080				157	Thr157Lys	None
rs763980585				159	Phe159Leu	A=0.00001 (1/118744, ExAC)
rs1376657755				162	Gly162Cys	T=0.00001 (2/250438, GnomAD_exome)	A=0.00002 (2/125568, TOPMED)
rs1376657755				162	Gly162Ser	T=0.00001 (2/250438, GnomAD_exome)	A=0.00002 (2/125568, TOPMED)
rs201065121				165	Ala165Gly	A=0.00001 (1/119712, ExAC)
rs201065121				165	Ala165Val	A=0.00001 (1/119712, ExAC)
rs935525407				167	Gln167Arg	C=0.00000 (1/250556, GnomAD_exome)
rs866334647				172	Gly172Asp	T=0.00000 (1/250616, GnomAD_exome)
rs760741861				172	Gly172Ser	T=0.00001 (2/250644, GnomAD_exome)	T=0.00001 (1/125568, TOPMED)	T=0.00001 (1/119902, ExAC)
rs773432374				173	Phe173Leu	G=0.00001 (3/250588, GnomAD_exome)	G=0.00002 (2/119910, ExAC)
rs928164571				174	Glu174Gln	G=0.00001 (1/125568, TOPMED)
rs377450812				177	Pro177Arg	A=0.0001 (2/31380, GnomAD)	C=0.0001 (1/13006, GO-ESP)
rs377450812				177	Pro177Leu	A=0.0001 (2/31380, GnomAD)	C=0.0001 (1/13006, GO-ESP)
rs1449356205				180	Arg180His	T=0.00000 (1/250526, GnomAD_exome)
rs780220446				180	Arg180Gly	C=0.00000 (1/250598, GnomAD_exome)	C=0.00001 (1/120154, ExAC)
rs915654045				182	Asp182Glu	None
rs886050023	311344	333850		182	Asp182Gly	C=0.00001 (2/250770, GnomAD_exome)	C=0.00001 (1/125568, TOPMED)
rs781023239				183	Arg183His	T=0.00002 (2/120258, ExAC)
rs781023239				183	Arg183Leu	T=0.00002 (2/120258, ExAC)
rs750048015				183	Arg183Gly	C=0.00001 (2/250812, GnomAD_exome)	C=0.00002 (2/120292, ExAC)
rs121917825	16980	32019	CM113697	187	Pro187Leu	None
rs121917825			CM000403	187	Pro187Ser
rs140332366	50943	65606	CM120701	188	Asn188Ile	C=0.00000 (1/251120, GnomAD_exome)	C=0.00002 (2/125568, TOPMED)	C=0.00001 (1/120476, ExAC)	C=0.0001 (1/13006, GO-ESP)
rs140332366				188	Asn188Ser	C=0.00000 (1/251120, GnomAD_exome)	C=0.00002 (2/125568, TOPMED)	C=0.00001 (1/120476, ExAC)	C=0.0001 (1/13006, GO-ESP)
rs140332366	50941	65604	CM044892	188	Asn188Thr	C=0.00000 (1/251120, GnomAD_exome)	C=0.00002 (2/125568, TOPMED)	C=0.00001 (1/120476, ExAC)	C=0.0001 (1/13006, GO-ESP)
rs764077955				189	Thr189Ala	G=0.00005 (6/125568, TOPMED)	C=0.0000 (1/31348, GnomAD)
rs764077955				189	Thr189Pro	G=0.00005 (6/125568, TOPMED)	C=0.0000 (1/31348, GnomAD)
rs762864113				189	Thr189Met	A=0.00000 (1/251112, GnomAD_exome)	A=0.00001 (1/120482, ExAC)
rs1004729677				190	Val190Gly	C=0.00000 (1/251112, GnomAD_exome)	C=0.00003 (4/125568, TOPMED)
rs1218197692				191	Asp191Asn	T=0.00002 (2/125568, TOPMED)
rs1358845555				193	Phe193Leu	None
			CM1410354	193	Phe193Ser
				195	Ser195Phe
			CM135087	197	Pro197Ser
rs1425849074				198	Thr198Met	A=0.00000 (1/251160, GnomAD_exome)
			CM1410336	199	Glu199Ala
rs201364937				204	Ile204Leu	G=0.00005 (12/251128, GnomAD_exome)	G=0.00001 (1/125568, TOPMED)	G=0.00010 (12/120230, ExAC)	G=0.0000 (1/78660, PAGE_STUDY)
rs397514704	50944	65607	CM123212	206	Phe206Ile	T=0.0000 (1/78656, PAGE_STUDY)
rs1212736162				207	Met207Leu	G=0.00000 (1/251036, GnomAD_exome)
rs373316662				209	Ala209Thr	T=0.00000 (1/250906, GnomAD_exome)	T=0.00002 (2/125568, TOPMED)	T=0.00001 (1/119662, ExAC)	T=0.0001 (1/13006, GO-ESP)
rs768789596				211	Ala211Val	A=0.00001 (2/250664, GnomAD_exome)	A=0.00002 (2/125568, TOPMED)	A=0.00001 (1/119060, ExAC)
rs774363429				211	Ala211Thr	T=0.00000 (1/250688, GnomAD_exome)	T=0.00001 (1/119108, ExAC)
rs1278980080				212	Cys212Gly	C=0.00000 (1/250670, GnomAD_exome)
rs1338764977				213	Ala213Val	A=0.00000 (1/250530, GnomAD_exome)	A=0.00001 (1/125568, TOPMED)
rs749703145				213	Ala213Thr	T=0.00000 (1/250542, GnomAD_exome)	T=0.00001 (1/118524, ExAC)
rs757026999				218	Asn218Ser	C=0.00001 (2/250194, GnomAD_exome)	C=0.00001 (1/125568, TOPMED)	C=0.00001 (1/115918, ExAC)
rs544116497				219	Met219Ile	T=0.00000 (1/249806, GnomAD_exome)	T=0.00001 (1/114556, ExAC)	T=0.000 (1/5008, 1000G)
rs746511873				219	Met219Val	C=0.00005 (13/250164, GnomAD_exome)	C=0.00003 (4/125568, TOPMED)	C=0.00004 (5/115458, ExAC)
rs1425675608				219	Met219Thr	G=0.00001 (2/250146, GnomAD_exome)
rs1477194112				220	Leu220Gln	None
rs752524182				225	Leu225Val	A=0.00003 (4/125568, TOPMED)	A=0.00001 (1/104288, ExAC)
rs1483333232				226	Gly226Ala	G=0.00000 (1/248096, GnomAD_exome)
rs1429678265				227	Trp227Arg	None
rs1237276782				230	Leu230Ile	T=0.00000 (1/245860, GnomAD_exome)
rs765247252				231	Lys231Arg	C=0.00000 (1/244562, GnomAD_exome)	C=0.0000 (1/78248, ExAC)
rs1459529032				232	Gln232Leu	A=0.00000 (1/242900, GnomAD_exome)
rs1286066768				236	Ser236Asn	T=0.00001 (1/125568, TOPMED)
rs1314893934				237	Arg237Cys	T=0.00001 (1/125568, TOPMED)
				237	Arg237Ser	T=0.00001 (1/125568, TOPMED)
rs576519606				237	Arg237His	T=0.0000 (0/45956, ExAC)	T=0.000 (1/5008, 1000G)
rs761959857				239	Gly239Arg	G=0.00002 (5/222222, GnomAD_exome)	G=0.00002 (2/125568, TOPMED)	G=0.0001 (4/39514, ExAC)	G=0.0001 (2/31322, GnomAD)
rs774650137				239	Gly239Val	A=0.0000 (1/38108, ExAC)
rs764035950				240	Pro240Ala	C=0.00000 (1/217204, GnomAD_exome)	C=0.0000 (1/36188, ExAC)
rs3751386				240	Pro240Arg	A=0.00001 (1/125568, TOPMED)	C=0.00001 (1/125568, TOPMED)	A=0.000 (1/5008, 1000G)
rs3751386				240	Pro240Leu	A=0.00001 (1/125568, TOPMED)	C=0.00001 (1/125568, TOPMED)	A=0.000 (1/5008, 1000G)
rs777200073				241	Asp241Asn	T=0.00001 (3/211770, GnomAD_exome)	T=0.00002 (2/125568, TOPMED)	T=0.0001 (2/32684, ExAC)
rs777200073				241	Asp241Tyr	T=0.00001 (3/211770, GnomAD_exome)	T=0.00002 (2/125568, TOPMED)	T=0.0001 (2/32684, ExAC)
	468542	462606		241	Asp241Glu
rs1424086803				243	Ser243Pro	None
rs1182171992				244	Glu244Gln	G=0.00001 (1/125568, TOPMED)
rs1182171992				244	Glu244Lys	G=0.00001 (1/125568, TOPMED)
rs777503798				246	Pro246Leu	A=0.00001 (1/182090, GnomAD_exome)	A=0.0000 (1/22088, ExAC)
rs1331657203				249	Thr249Ile	A=0.0000 (1/31348, GnomAD)
rs199664100				250	Ala250Thr	T=0.0000 (0/17918, ExAC)	T=0.000 (2/5008, 1000G)
rs1267318820				251	Asp251Ala	G=0.00001 (1/159326, GnomAD_exome)
rs1321422525				252	Pro252Thr	T=0.00001 (1/159374, GnomAD_exome)
rs753781759				253	Pro253Arg	C=0.00001 (1/156114, GnomAD_exome)	T=0.00004 (5/125568, TOPMED)	T=0.0001 (4/31338, GnomAD)	A=0.0000 (0/15478, ExAC)
rs753781759				253	Pro253Gln	C=0.00001 (1/156114, GnomAD_exome)	T=0.00004 (5/125568, TOPMED)	T=0.0001 (4/31338, GnomAD)	A=0.0000 (0/15478, ExAC)
rs753781759				253	Pro253Leu	C=0.00001 (1/156114, GnomAD_exome)	T=0.00004 (5/125568, TOPMED)	T=0.0001 (4/31338, GnomAD)	A=0.0000 (0/15478, ExAC)
rs1378871764				254	Pro254Ser	A=0.00001 (1/153580, GnomAD_exome)
rs1397893079				254	Pro254Leu	A=0.00001 (1/125568, TOPMED)
rs946255316				256	Pro256Leu	A=0.00001 (2/153820, GnomAD_exome)
rs1294843532				257	Pro257His	T=0.00001 (1/153592, GnomAD_exome)
rs755929041				258	Ser258Arg	C=0.00001 (2/152920, GnomAD_exome)	C=0.0001 (2/13380, ExAC)
rs1309958998				258	Ser258Thr	G=0.00002 (3/125568, TOPMED)
rs1169150053				258	Ser258Gly	None
rs1421099777				259	Ser259Phe	A=0.00001 (1/151770, GnomAD_exome)
rs957763650				260	Arg260Trp	A=0.00003 (5/147686, GnomAD_exome)	A=0.00001 (1/125568, TOPMED)
rs762921448				261	Pro261Ser	T=0.00001 (2/149852, GnomAD_exome)	T=0.00001 (1/125568, TOPMED)	T=0.0001 (1/11822, ExAC)
rs762921448				261	Pro261Thr	T=0.00001 (2/149852, GnomAD_exome)	T=0.00001 (1/125568, TOPMED)	T=0.0001 (1/11822, ExAC)
rs752882313				261	Pro261Leu	A=0.0000 (0/11724, ExAC)
rs1289626232				262	Pro262Leu	A=0.00001 (1/151914, GnomAD_exome)	A=0.0000 (1/31336, GnomAD)	A=0.000 (1/4480, Estonian)
rs1354606305				263	Ala263Thr	T=0.00001 (1/125568, TOPMED)
rs765833599				264	Val264Ile	T=0.00002 (3/151092, GnomAD_exome)	T=0.00001 (1/125568, TOPMED)	T=0.0001 (2/31270, GnomAD)	T=0.0000 (0/10456, ExAC)
rs1315097228				265	Ala265Thr	None
rs1303288023				267	Gly267Arg	None
rs1387229610				269	Pro269Ser	A=0.00001 (2/151802, GnomAD_exome)
rs1467165101				270	Pro270Ser	None
rs760051894				270	Pro270Leu	A=0.00001 (2/151016, GnomAD_exome)	A=0.000 (1/8798, ExAC)
rs1300671085				271	Tyr271Cys	None
rs1401479635				272	Tyr272Cys	C=0.00001 (1/147290, GnomAD_exome)	C=0.0001 (2/31264, GnomAD)	C=0.001 (3/4480, Estonian)
rs777289972				273	Ala273Thr	T=0.00001 (1/145570, GnomAD_exome)	T=0.000 (1/7640, ExAC)
rs1452042686				275	Thr275Ala	C=0.00001 (1/140430, GnomAD_exome)
rs906792164				275	Thr275Ile	A=0.0001 (3/31346, GnomAD)
rs1379935263				276	Ala276Val	A=0.00001 (2/136740, GnomAD_exome)	A=0.00001 (1/125568, TOPMED)
rs1262703649				282	Ala282Asp	T=0.00002 (2/122384, GnomAD_exome)
rs1204382177				283	Arg283Pro	G=0.00002 (2/115414, GnomAD_exome)	G=0.0000 (1/31342, GnomAD)
rs1233886539				284	Ala284Asp	None
rs1257499106				284	Ala284Ser	None
rs1257499106				284	Ala284Thr	None
rs1280877525				285	Val285Met	None
rs747596477				287	Tyr287Ser	G=0.000 (1/6638, ExAC)
rs948190423				287	Tyr287His	None
rs886050022	311340	327563		288	Pro288Ser	None
rs1317171542				288	Pro288His	T=0.00001 (1/106964, GnomAD_exome)
rs1404845218				289	Gly289Arg	T=0.00001 (1/102964, GnomAD_exome)
rs1303726291				290	Ala290Thr	None
rs1427806694				291	Pro291Leu	A=0.00003 (4/125568, TOPMED)	A=0.0000 (1/31372, GnomAD)
rs1275930190				293	Pro293Ala	C=0.00001 (1/125568, TOPMED)
rs1191341741				295	Ala295Val	A=0.00001 (1/125568, TOPMED)	A=0.00001 (1/105284, GnomAD_exome)
rs749179012				295	Ala295Thr	T=0.00001 (1/105202, GnomAD_exome)	T=0.000 (1/9954, ExAC)
rs780002171				296	Asp296Tyr	A=0.0000 (0/11814, ExAC)	T=0.00001 (1/125568, TOPMED)
rs1219670318				296	Asp296Glu	T=0.00001 (1/125568, TOPMED)
rs1444273427				297	Phe297Leu	None
rs1285911794				298	Lys298Arg	C=0.0000 (1/31364, GnomAD)
rs968566	261459	254822		299	Leu299Met	G=0.03330 (4182/125568, TOPMED)	G=0.00907 (1104/121768, GnomAD_exome)	G=0.0536 (4191/78218, PAGE_STUDY)	G=0.0309 (968/31348, GnomAD)	G=0.0132 (283/21368, ExAC)	G=0.0316 (394/12466, GO-ESP)	G=0.035 (176/5008, 1000G)	G=0.000 (1/4480, Estonian)	G=0.001 (2/3854, ALSPAC)	G=0.000 (0/3708, TWINSUK)	G=0.00 (0/600, NorthernSweden)	G=0.00 (0/214, Vietnamese)
rs994805980				300	Leu300Val	C=0.00004 (5/125568, TOPMED)	C=0.00001 (1/125000, GnomAD_exome)	C=0.0000 (1/31388, GnomAD)
rs1258028628				300	Leu300Gln	T=0.00001 (1/124584, GnomAD_exome)
rs1460869929				301	Ala301Val	None
rs750283270				301	Ala301Ser	A=0.0001 (1/18168, ExAC)
rs1261147295				302	Leu302Met	A=0.00001 (1/125568, TOPMED)	C=0.00001 (1/125568, TOPMED)
rs1261147295				302	Leu302Val	A=0.00001 (1/125568, TOPMED)	C=0.00001 (1/125568, TOPMED)
rs758716786				302	Leu302Arg	C=0.00009 (11/125568, TOPMED)	C=0.00002 (3/124996, GnomAD_exome)	C=0.0001 (4/31374, GnomAD)	C=0.0001 (2/18496, ExAC)
rs758716786				302	Leu302Gln	C=0.00009 (11/125568, TOPMED)	C=0.00002 (3/124996, GnomAD_exome)	C=0.0001 (4/31374, GnomAD)	C=0.0001 (2/18496, ExAC)
rs1374010909				304	Glu304Lys	T=0.0000 (1/31382, GnomAD)
rs1269043362				304	Glu304Gly	C=0.00001 (1/131988, GnomAD_exome)
rs1330142037				305	Ala305Val	A=0.00001 (1/125568, TOPMED)
rs765349623				306	Arg306Cys	A=0.00003 (4/132966, GnomAD_exome)	A=0.00002 (2/125568, TOPMED)	A=0.0000 (1/31386, GnomAD)
rs759710076				307	Gly307Arg	T=0.0000 (0/20356, ExAC)
rs538149082				308	Lys308Arg	C=0.00003 (4/135586, GnomAD_exome)	C=0.0000 (0/21416, ExAC)	C=0.000 (1/5008, 1000G)
rs771617085				315	Tyr315Cys	C=0.00001 (1/160330, GnomAD_exome)	C=0.0000 (0/25922, ExAC)
rs774018241				316	Asn316Ser	C=0.00001 (1/125568, TOPMED)	C=0.0000 (0/26036, ExAC)
rs761473812				316	Asn316Tyr	A=0.0000 (0/26084, ExAC)
rs377190812	311338	327561		317	Gly317Arg	T=0.00001 (1/125568, TOPMED)	T=0.0000 (0/26666, ExAC)	T=0.0001 (1/12902, GO-ESP)
rs377190812				317	Gly317Ser	T=0.00001 (1/125568, TOPMED)	T=0.0000 (0/26666, ExAC)	T=0.0001 (1/12902, GO-ESP)
rs1180469697				318	His318Gln	A=0.00002 (2/125568, TOPMED)	C=0.0000 (1/31388, GnomAD)
rs1240989603				318	His318Arg	None
rs769829236				320	His320Asp	None
rs769829236				320	His320Tyr	None
rs1456648222				322	Leu322Val	C=0.0000 (1/31394, GnomAD)
rs1193562890				323	Met323Arg	C=0.00001 (1/181326, GnomAD_exome)	G=0.00001 (1/125568, TOPMED)
rs1193562890				323	Met323Thr	C=0.00001 (1/181326, GnomAD_exome)	G=0.00001 (1/125568, TOPMED)
rs1358074056				324	Thr324Asn	None
rs1265638903				325	Glu325Gln	None
rs1265638903				325	Glu325Lys	None
rs1230511415				326	Gln326Glu	C=0.00001 (1/125568, TOPMED)
rs745647356				327	Asn327Lys	T=0.00003 (5/183362, GnomAD_exome)	T=0.0001 (4/30270, ExAC)
rs780971190				328	Trp328Arg	G=0.00002 (2/125568, TOPMED)	G=0.0000 (1/31390, GnomAD)	G=0.0000 (0/30128, ExAC)
rs752918056				332	Ala332Glu	A=0.00001 (1/125568, TOPMED)	T=0.00001 (1/125568, TOPMED)	T=0.0000 (1/31392, GnomAD)	A=0.0000 (0/29816, ExAC)
rs752918056				332	Ala332Val	A=0.00001 (1/125568, TOPMED)	T=0.00001 (1/125568, TOPMED)	T=0.0000 (1/31392, GnomAD)	A=0.0000 (0/29816, ExAC)
rs1488722106				333	Ala333Val	A=0.00002 (2/125568, TOPMED)
rs1407124752				334	Glu334Asp	None
rs779308349				334	Glu334Lys	T=0.0000 (1/29674, ExAC)
rs1391791617				335	Arg335Pro	G=0.00001 (1/174602, GnomAD_exome)	G=0.00002 (2/125568, TOPMED)
rs1422936455				336	Gln336Lys	None
rs754015946				337	Pro337Ala	A=0.00002 (3/173580, GnomAD_exome)	A=0.00001 (1/125568, TOPMED)	A=0.0000 (1/31386, GnomAD)	A=0.0000 (1/29374, ExAC)
rs754015946				337	Pro337Ser	A=0.00002 (3/173580, GnomAD_exome)	A=0.00001 (1/125568, TOPMED)	A=0.0000 (1/31386, GnomAD)	A=0.0000 (1/29374, ExAC)
rs1160218071				337	Pro337Arg	None
rs766975987				338	Pro338Arg	C=0.00002 (3/125568, TOPMED)	A=0.0001 (2/31386, GnomAD)	A=0.0000 (0/28876, ExAC)	A=0.000 (2/4480, Estonian)
rs766975987				338	Pro338Gln	C=0.00002 (3/125568, TOPMED)	A=0.0001 (2/31386, GnomAD)	A=0.0000 (0/28876, ExAC)	A=0.000 (2/4480, Estonian)
rs766975987	311337	333840		338	Pro338Leu	C=0.00002 (3/125568, TOPMED)	A=0.0001 (2/31386, GnomAD)	A=0.0000 (0/28876, ExAC)	A=0.000 (2/4480, Estonian)
rs1414490665				339	Ala339Val	A=0.00001 (1/125568, TOPMED)
rs565869270				340	Leu340Val	C=0.000 (1/5008, 1000G)
rs1267387457				344	Pro344Leu	None
rs762438384				345	Ala345Val	A=0.00001 (1/125568, TOPMED)	A=0.0000 (0/16586, ExAC)
rs769194838				346	Ala346Gly	C=0.00002 (2/125568, TOPMED)	C=0.0000 (1/31366, GnomAD)	C=0.0000 (0/15730, ExAC)
rs769194838				346	Ala346Val	C=0.00002 (2/125568, TOPMED)	C=0.0000 (1/31366, GnomAD)	C=0.0000 (0/15730, ExAC)
rs1339013442				348	Thr348Met	A=0.00001 (1/125568, TOPMED)
rs745758244				349	Pro349Ser	A=0.00001 (1/138588, GnomAD_exome)	A=0.00001 (1/125568, TOPMED)	A=0.0000 (0/13210, ExAC)
rs1439165577				350	Ala350Thr	None
rs974958945				351	Ala351Ser	None
rs776453557				352	Pro352Ser	A=0.00001 (1/130900, GnomAD_exome)	A=0.0001 (1/11158, ExAC)
rs1373278432				352	Pro352Leu	A=0.00001 (1/125568, TOPMED)
rs1403356254				353	Ser353Gly	None
rs770718484				354	Pro354Ala	C=0.00031 (39/126466, GnomAD_exome)	C=0.00028 (35/125568, TOPMED)	T=0.0001 (2/31380, GnomAD)	C=0.000 (0/9868, ExAC)
rs770718484				354	Pro354Ser	C=0.00031 (39/126466, GnomAD_exome)	C=0.00028 (35/125568, TOPMED)	T=0.0001 (2/31380, GnomAD)	C=0.000 (0/9868, ExAC)
rs770718484				354	Pro354Thr	C=0.00031 (39/126466, GnomAD_exome)	C=0.00028 (35/125568, TOPMED)	T=0.0001 (2/31380, GnomAD)	C=0.000 (0/9868, ExAC)
rs746840779				355	Val355Phe	A=0.00001 (1/125568, TOPMED)	A=0.00001 (1/121346, GnomAD_exome)	A=0.0000 (1/31370, GnomAD)
rs1156771875				356	Gly356Ser	None
rs901224776				359	Ser359Pro	G=0.00003 (3/103936, GnomAD_exome)
rs1276780576				359	Ser359Tyr	T=0.00001 (1/125568, TOPMED)
rs958128474				360	Pro360Ser	A=0.00006 (7/125568, TOPMED)	A=0.00002 (2/116348, GnomAD_exome)
rs1264843070	311336	333833		360	Pro360Leu	A=0.00006 (7/125568, TOPMED)	A=0.00002 (2/116348, GnomAD_exome)
rs886050020				361	Pro361Leu	A=0.00001 (1/125568, TOPMED)
rs1438968805				362	Leu362Val	C=0.00002 (2/125568, TOPMED)
rs1221443511				363	Ala363Thr	T=0.00002 (2/125568, TOPMED)
rs950387904				363	Ala363Gly	A=0.00041 (52/125568, TOPMED)	A=0.0000 (1/31392, GnomAD)
rs950387904				363	Ala363Val	A=0.00041 (52/125568, TOPMED)	A=0.0000 (1/31392, GnomAD)
rs1027325918				364	His364Gln	A=0.00008 (10/125568, TOPMED)	A=0.0001 (2/31386, GnomAD)
rs1221727249				365	Glu365Lys	T=0.00001 (1/118888, GnomAD_exome)
rs906802114				366	Ala366Gly	None
rs973696142				367	Glu367Gln	G=0.00003 (4/125568, TOPMED)	G=0.0000 (1/31386, GnomAD)
rs1342662753				368	Ala368Thr	T=0.00001 (1/119340, GnomAD_exome)
rs1299052555				370	Ala370Ser	T=0.00001 (1/125568, TOPMED)	A=0.00002 (2/112108, GnomAD_exome)
rs1299052555				370	Ala370Thr	T=0.00001 (1/125568, TOPMED)	A=0.00002 (2/112108, GnomAD_exome)
rs141882615	311334	333827		371	Ala371Thr	T=0.00231 (290/125568, TOPMED)	T=0.00174 (193/111014, GnomAD_exome)	T=0.0019 (59/31370, GnomAD)	T=0.001 (10/6704, ExAC)	T=0.002 (9/5008, 1000G)	T=0.001 (5/4480, Estonian)
rs1315903734				372	Pro372Ala	C=0.00001 (1/125568, TOPMED)
rs1416152300				374	Leu374Arg	C=0.00001 (1/114978, GnomAD_exome)
rs1233703329				376	Asp376Tyr	A=0.00001 (1/125568, TOPMED)
rs1175170243				377	Gly377Arg	T=0.00001
rs756171884				378	Ser378Asn	T=0.00002 (3/125568, TOPMED)	T=0.00001 (1/122646, GnomAD_exome)	T=0.0000 (1/31356, GnomAD)	T=0.000 (0/8560, ExAC)
rs1347376632				384	Gly384Arg	T=0.00002 (2/125568, TOPMED)
rs1425076011				385	Ser385Gly	C=0.00001 (1/137918, GnomAD_exome)	C=0.00001 (1/125568, TOPMED)	C=0.0001 (2/31306, GnomAD)
rs1186744638				386	Ala386Val	None
rs1180894589				386	Ala386Thr	None
rs1478364183				391	Pro391Ser	A=0.0000 (1/31338, GnomAD)
rs906390729				392	Glu392Ala	G=0.00001 (1/144218, GnomAD_exome)	G=0.00001 (1/125568, TOPMED)
rs895291478				392	Glu392Lys	T=0.00001 (2/143976, GnomAD_exome)	T=0.00003 (4/125568, TOPMED)
rs1024387568				393	Glu393Asp	T=0.00006 (7/125568, TOPMED)	G=0.0000 (1/31368, GnomAD)
rs750903354				393	Glu393Gly	C=0.00002 (3/144214, GnomAD_exome)	C=0.0002 (2/11942, ExAC)
rs1010364645				394	Glu394Lys	T=0.00001 (1/145234, GnomAD_exome)	T=0.00001 (1/125568, TOPMED)
rs891750293				395	Glu395Lys	T=0.00002 (2/125568, TOPMED)
rs1278880261				395	Glu395Gly	C=0.00001 (1/145588, GnomAD_exome)
rs1214230374				397	Ala397Val	A=0.00001 (1/146502, GnomAD_exome)
rs767950248				401	Ala401Val	A=0.00001 (1/147678, GnomAD_exome)	A=0.00001 (1/125568, TOPMED)	A=0.0000 (1/31376, GnomAD)	A=0.0001 (1/13260, ExAC)
rs1268240189				401	Ala401Thr	T=0.00001 (1/125568, TOPMED)	T=0.0000 (1/31374, GnomAD)
rs1336014317				402	Ala402Thr	None
rs936228357				403	Gln403Glu	A=0.00001 (1/125568, TOPMED)
rs936228357				403	Gln403Ter	C=0.00001 (2/148298, GnomAD_exome)
rs1401881074				404	Met404Arg	C=0.00001 (2/148298, GnomAD_exome)
rs900736864				405	His405Tyr	A=0.00002 (2/125568, TOPMED)
rs751848890				407	Pro407Leu	A=0.00001 (2/148708, GnomAD_exome)	A=0.00001 (1/125568, TOPMED)	A=0.0000 (1/31384, GnomAD)
rs1321641491				408	Pro408Ser	A=0.00001 (1/125568, TOPMED)
rs1472861730				411	Leu411Arg	C=0.00001 (1/125568, TOPMED)
rs201955819	311332	327545		412	Gly412Arg	T=0.00132 (197/149350, GnomAD_exome)	T=0.00084 (106/125568, TOPMED)	T=0.0020 (28/14120, ExAC)	T=0.001 (3/5008, 1000G)	T=0.000 (1/4480, Estonian)	T=0.001 (4/3854, ALSPAC)	T=0.000 (0/3708, TWINSUK)
rs201955819				412	Gly412Ter	T=0.00132 (197/149350, GnomAD_exome)	T=0.00084 (106/125568, TOPMED)	T=0.0020 (28/14120, ExAC)	T=0.001 (3/5008, 1000G)	T=0.000 (1/4480, Estonian)	T=0.001 (4/3854, ALSPAC)	T=0.000 (0/3708, TWINSUK)
rs1459445431				413	Asp413Asn	T=0.00001 (1/149432, GnomAD_exome)
rs1047204525				414	Pro414Ala	C=0.00004 (5/125568, TOPMED)	C=0.0001 (2/31396, GnomAD)
rs1047204525				414	Pro414Ser	C=0.00004 (5/125568, TOPMED)	C=0.0001 (2/31396, GnomAD)
rs764752482				415	Gly415Ala	G=0.00004 (6/149672, GnomAD_exome)	G=0.00002 (2/125568, TOPMED)	G=0.0001 (1/14392, ExAC)
rs1231685309				416	Arg416Gln	T=0.00001 (1/125568, TOPMED)	T=0.0000 (1/31392, GnomAD)
rs1292275593				416	Arg416Gly	A=0.00001 (1/149834, GnomAD_exome)	C=0.00001 (1/125568, TOPMED)
rs1292275593				416	Arg416Trp	A=0.00001 (1/149834, GnomAD_exome)	C=0.00001 (1/125568, TOPMED)
rs1229045480				417	Ala417Gly	C=0.00001 (1/125568, TOPMED)
rs1229045480				417	Ala417Val	C=0.00001 (1/125568, TOPMED)
rs1477019809				419	Lys419Arg	C=0.00001 (1/125568, TOPMED)
rs929587384				422	Arg422Gly	None
rs758996859				424	Ser424Thr	G=0.00001 (2/150616, GnomAD_exome)	G=0.0001 (2/15134, ExAC)
rs561316104				427	Arg427Gln	T=0.00001 (1/125568, TOPMED)	T=0.000 (1/5008, 1000G)
rs922529783				427	Arg427Gly	C=0.000 (1/4480, Estonian)
rs922529783				427	Arg427Trp	C=0.000 (1/4480, Estonian)
rs1450380240				429	Arg429Gly	C=0.00001 (1/150956, GnomAD_exome)	C=0.0001 (2/31394, GnomAD)
rs1378991103				430	Pro430Gln	T=0.00002 (2/125568, TOPMED)
rs1378991103				430	Pro430Leu	T=0.00002 (2/125568, TOPMED)
rs1440825051				432	Asp432Gly	None
rs1352205107				434	Ala434Val	None
rs776596399				435	Ile435Val	C=0.00001 (1/151200, GnomAD_exome)	C=0.00001 (1/125568, TOPMED)	C=0.0001 (1/15412, ExAC)
rs1424860823				435	Ile435Met	C=0.00004 (6/151204, GnomAD_exome)
