# Supplementary material for: In silico analysis of non-synonymous single nucleotide polymorphisms (nsSNPs) in the human GJA3 gene associated with congenital cataract
Source: BMC Mol Cell Biol. 2020 Mar 6;21:12. doi: 10.1186/s12860-020-00252-7 (PMC7060521; doi:10.1186/s12860-020-00252-7)
Supplement: Supplementary file 2 — Additional file 2. Deleterious predictions of nsSNPs of GJA3 gene by eight computational in silico tools. [file 12860_2020_252_MOESM2_ESM.xlsx]

## Sheet: Sheet2
Additional file 2. Deleterious predictions of nsSNPs of GJA3 gene by eight computational in silico tools.
nsSNP	Codon number	MutPred2 score	Affected PROSITE Motifs	Affected ELM Motifs	PANTHER HMM Accession	PANTHER HMM Accession	PROVEAN SCORE	PREDICTION (cutoff=-2.5)	#SEQ	#CLUSTER	SIFT SCORE	PREDICTION (cutoff=0.05)	MEDIAN_INFO	#SEQ	MutationTaster2	PhD-SNP	PolyPhen-2	Pmut	MutPred2	PANTHER	PROVEAN	SIFT	MutationTaster2	PhD-SNP	PolyPhen-2	Pmut	Scores
M1I	1	0.856	Loss of Intrinsic disorder (Pr = 0.39 | P = 0.03); Altered Disordered interface (Pr = 0.35 | P = 0.01); Altered Transmembrane protein (Pr = 0.28 | P = 4.5e-04); Altered Ordered interface (Pr = 0.28 | P = 0.04); Loss of N-terminal acetylation at M1 (Pr = 0.01 | P = 8.2e-03)	ELME000355	797	798	-3.25	Deleterious	198	30	0	Damaging	2.83	80	disease causing	Disease	PROBABLY DAMAGING	Disease	1	1	1	1	1	1	1	1	8
M1V	1	0.866	Altered Transmembrane protein (Pr = 0.28 | P = 4.8e-04); Loss of N-terminal acetylation at M1 (Pr = 0.01 | P = 8.2e-03)	None	797	798	-3.25	Deleterious	198	30	0	Damaging	2.83	80	disease causing	Disease	PROBABLY DAMAGING	Disease	1	1	1	1	1	1	1	1	8
G2D	2	0.886	Altered Transmembrane protein (Pr = 0.30 | P = 1.7e-04); Altered Ordered interface (Pr = 0.29 | P = 0.02); Gain of Relative solvent accessibility (Pr = 0.26 | P = 0.03); Gain of N-terminal acetylation at M1 (Pr = 0.05 | P = 2.7e-03)	ELME000147|ELME000352	797	798	-5.45	Deleterious	198	30	0.001	Damaging	2.83	80	disease causing	Disease	PROBABLY DAMAGING	Disease	1	1	1	1	1	1	1	1	8
G2S	2	0.8	Altered Ordered interface (Pr = 0.34 | P = 5.8e-03); Gain of Intrinsic disorder (Pr = 0.32 | P = 0.03); Altered Transmembrane protein (Pr = 0.26 | P = 9.9e-04); Gain of Relative solvent accessibility (Pr = 0.26 | P = 0.03); Altered Signal peptide (Pr = 0.01 | P = 6.6e-03); Loss of N-terminal acetylation at M1 (Pr = 0.01 | P = 8.3e-03)	ELME000063|ELME000147|ELME000285	797	798	-4.55	Deleterious	198	30	0.005	Damaging	2.83	80	disease causing	Disease	PROBABLY DAMAGING	Disease	1	1	1	1	1	1	1	1	8
D3H	3	0.759	Altered Transmembrane protein (Pr = 0.37 | P = 1.9e-05); Altered Ordered interface (Pr = 0.37 | P = 2.8e-03); Loss of Relative solvent accessibility (Pr = 0.27 | P = 0.02); Altered Metal binding (Pr = 0.17 | P = 0.05); Loss of N-terminal acetylation at M1 (Pr = 0.01 | P = 8.3e-03)	ELME000147	797	798	-5.45	Deleterious	198	30	0.001	Damaging	2.83	80	disease causing	Disease	PROBABLY DAMAGING	Disease	1	1	1	1	1	1	1	1	8
D3Y	3	0.792	Loss of Intrinsic disorder (Pr = 0.55 | P = 3.5e-03); Altered Ordered interface (Pr = 0.44 | P = 1.2e-04); Altered Disordered interface (Pr = 0.42 | P = 3.2e-03); Altered Transmembrane protein (Pr = 0.36 | P = 1.9e-05); Loss of Relative solvent accessibility (Pr = 0.28 | P = 0.02); Gain of Sulfation at D3 (Pr = 0.04 | P = 0.01); Loss of N-terminal acetylation at M1 (Pr = 0.01 | P = 8.3e-03)	ELME000120|ELME000147	797	798	-7.09	Deleterious	198	30	0	Damaging	2.83	80	disease causing	Disease	PROBABLY DAMAGING	Disease	1	1	1	1	1	1	1	1	8
D3E	3	0.449	-	-	797	798	-2.94	Deleterious	198	30	0.038	Damaging	2.83	80	disease causing	Neutral	PROBABLY DAMAGING	Disease	0	1	1	1	1	0	1	1	6
S5R	5	0.603	Altered Transmembrane protein (Pr = 0.42 | P = 4.9e-06); Altered Ordered interface (Pr = 0.33 | P = 6.4e-03); Loss of Relative solvent accessibility (Pr = 0.23 | P = 0.05); Loss of N-terminal acetylation at M1 (Pr = 0.01 | P = 8.3e-03)	ELME000147	797	798	-3.51	Deleterious	198	30	0.001	Damaging	2.83	80	disease causing	Disease	PROBABLY DAMAGING	Disease	1	1	1	1	1	1	1	1	8
L7V	7	0.686	Altered Ordered interface (Pr = 0.29 | P = 0.03); Altered Transmembrane protein (Pr = 0.26 | P = 1.1e-03); Loss of Relative solvent accessibility (Pr = 0.23 | P = 0.05)	ELME000045|ELME000147	797	798	-2.43	Neutral	198	30	0.003	Damaging	2.83	80	disease causing	Disease	PROBABLY DAMAGING	Disease	1	1	0	1	1	1	1	1	7
G8E	8	0.685	Altered Ordered interface (Pr = 0.31 | P = 0.01); Altered Transmembrane protein (Pr = 0.30 | P = 1.5e-04); Gain of Relative solvent accessibility (Pr = 0.28 | P = 0.01)	ELME000045|ELME000064|ELME000147|PS00006	797	798	-6.53	Deleterious	198	30	0	Damaging	2.83	80	disease causing	Disease	POSSIBLY DAMAGING	Disease	1	1	1	1	1	1	1	1	8
R9K	9	0.25	-	-	456	457	-0.69	Neutral	198	30	0.382	Tolerated	2.83	80	disease causing	Neutral	BENIGN	Neutral	0	1	0	0	1	0	0	0	2
L11S	11	0.839	Gain of Intrinsic disorder (Pr = 0.42 | P = 5.9e-03); Altered Transmembrane protein (Pr = 0.37 | P = 1.5e-05); Altered Ordered interface (Pr = 0.32 | P = 0.01)	ELME000045|ELME000062	797	798	-4.85	Deleterious	198	30	0	Damaging	2.83	80	polymorphism	Disease	PROBABLY DAMAGING	Disease	1	1	1	1	0	1	1	1	7
E12K	12	0.645	Altered Metal binding (Pr = 0.31 | P = 0.02); Altered Transmembrane protein (Pr = 0.31 | P = 9.7e-05); Gain of Relative solvent accessibility (Pr = 0.29 | P = 0.01); Gain of Allosteric site at H17 (Pr = 0.20 | P = 0.04)	ELME000045|ELME000146	797	798	-3.24	Deleterious	198	30	0	Damaging	2.82	81	disease causing	Disease	PROBABLY DAMAGING	Disease	1	1	1	1	1	1	1	1	8
N13K	13	0.422	-	-	362	363	-1.44	Neutral	198	30	0.267	Tolerated	2.82	81	disease causing	Neutral	BENIGN	Neutral	0	1	0	0	1	0	0	0	2
H17R	17	0.859	Altered Metal binding (Pr = 0.38 | P = 7.4e-03); Altered Transmembrane protein (Pr = 0.26 | P = 1.3e-03); Gain of Allosteric site at H17 (Pr = 0.22 | P = 0.02)	ELME000062|ELME000097	797	798	-6.34	Deleterious	198	30	0.003	Damaging	2.82	81	disease causing	Disease	PROBABLY DAMAGING	Disease	1	1	1	1	1	1	1	1	8
T19M	19	0.808	Gain of Strand (Pr = 0.27 | P = 0.02); Altered Metal binding (Pr = 0.24 | P = 0.03); Altered Transmembrane protein (Pr = 0.22 | P = 2.6e-03); Loss of Allosteric site at H17 (Pr = 0.19 | P = 0.05); Loss of Catalytic site at K23 (Pr = 0.16 | P = 0.02)	ELME000147	797	798	-5.05	Deleterious	198	30	0	Damaging	2.82	83	disease causing	Disease	PROBABLY DAMAGING	Disease	1	1	1	1	1	1	1	1	8
W25L	25	0.916	Gain of Helix (Pr = 0.29 | P = 0.02); Loss of Strand (Pr = 0.29 | P = 4.6e-03); Altered Ordered interface (Pr = 0.24 | P = 0.04); Loss of Catalytic site at K23 (Pr = 0.16 | P = 0.02); Altered Transmembrane protein (Pr = 0.12 | P = 0.03)	ELME000106|ELME000146|ELME000333	797	798	-11.02	Deleterious	198	30	0	Damaging	2.82	83	disease causing	Disease	PROBABLY DAMAGING	Disease	1	1	1	1	1	1	1	1	8
V28M	28	0.789	Gain of Helix (Pr = 0.27 | P = 0.04); Gain of Catalytic site at K23 (Pr = 0.21 | P = 0.01); Altered Transmembrane protein (Pr = 0.12 | P = 0.03)	ELME000335	797	798	-2.81	Deleterious	198	30	0	Damaging	2.83	86	disease causing	Disease	PROBABLY DAMAGING	Disease	1	1	1	1	1	1	1	1	8
F30L	30	0.882	Gain of Helix (Pr = 0.30 | P = 9.7e-03); Loss of Strand (Pr = 0.27 | P = 0.02); Altered Transmembrane protein (Pr = 0.12 | P = 0.02)	ELME000045|ELME000052|ELME000335	797	798	-5.69	Deleterious	198	30	0	Damaging	2.83	86	disease causing	Disease	PROBABLY DAMAGING	Disease	1	1	1	1	1	1	1	1	8
I31F	31	0.847	Altered Transmembrane protein (Pr = 0.15 | P = 0.01)	ELME000335	797	798	-3.79	Deleterious	198	30	0.001	Damaging	2.83	86	disease causing	Disease	PROBABLY DAMAGING	Disease	1	1	1	1	1	1	1	1	8
F32L	32	0.903	Gain of Helix (Pr = 0.30 | P = 7.4e-03); Loss of Strand (Pr = 0.29 | P = 4.3e-03); Altered Transmembrane protein (Pr = 0.18 | P = 7.2e-03)	None	797	798	-5.69	Deleterious	198	30	0	Damaging	2.83	86	disease causing	Disease	PROBABLY DAMAGING	Disease	1	1	1	1	1	1	1	1	8
R33H	33	0.86	Altered Ordered interface (Pr = 0.25 | P = 0.03); Altered Transmembrane protein (Pr = 0.20 | P = 5.2e-03)	ELME000106	797	798	-4.73	Deleterious	198	30	0	Damaging	2.83	86	disease causing	Disease	PROBABLY DAMAGING	Disease	1	1	1	1	1	1	1	1	8
R33P	33	0.956	Loss of Helix (Pr = 0.30 | P = 6.0e-03); Gain of Strand (Pr = 0.27 | P = 0.03); Altered Ordered interface (Pr = 0.26 | P = 0.01); Altered Transmembrane protein (Pr = 0.20 | P = 5.8e-03)	ELME000106|ELME000234	797	798	-6.63	Deleterious	198	30	0	Damaging	2.83	86	disease causing	Disease	PROBABLY DAMAGING	Disease	1	1	1	1	1	1	1	1	8
R33L	33	0.923	Gain of Helix (Pr = 0.31 | P = 4.9e-03); Loss of Strand (Pr = 0.30 | P = 1.5e-03); Altered Ordered interface (Pr = 0.26 | P = 0.01); Altered Transmembrane protein (Pr = 0.19 | P = 6.0e-03)	ELME000106	797	798	-6.63	Deleterious	198	30	0	Damaging	2.83	86	disease causing	Disease	PROBABLY DAMAGING	Disease	1	1	1	1	1	1	1	1	8
A39T	39	0.534	Altered Metal binding (Pr = 0.31 | P = 3.4e-03); Gain of Strand (Pr = 0.31 | P = 8.4e-04); Loss of Helix (Pr = 0.29 | P = 0.02); Altered Transmembrane protein (Pr = 0.28 | P = 4.8e-04); Loss of Catalytic site at E42 (Pr = 0.18 | P = 0.02)	ELME000064|ELME000220|PS00006	456	457	-0.32	Neutral	198	30	0.649	Tolerated	2.84	88	disease causing	Neutral	BENIGN	Neutral	1	1	0	0	1	0	0	0	3
A39V	39	0.642	Altered Metal binding (Pr = 0.31 | P = 3.6e-03); Altered Transmembrane protein (Pr = 0.31 | P = 8.3e-05); Gain of Strand (Pr = 0.29 | P = 4.9e-03); Loss of Helix (Pr = 0.28 | P = 0.03); Loss of Catalytic site at E42 (Pr = 0.18 | P = 0.02)	None	456	457	-2.29	Neutral	198	30	0.007	Damaging	2.84	88	disease causing	Neutral	POSSIBLY DAMAGING	Neutral	1	1	0	1	1	0	1	0	5
A40T	40	0.567	Altered Metal binding (Pr = 0.32 | P = 3.1e-03); Gain of Strand (Pr = 0.31 | P = 8.8e-04); Altered Transmembrane protein (Pr = 0.29 | P = 2.1e-04); Loss of Helix (Pr = 0.29 | P = 0.02); Altered Ordered interface (Pr = 0.28 | P = 0.03); Loss of Catalytic site at E42 (Pr = 0.18 | P = 0.02)	ELME000220|PS00006	797	798	-3.71	Deleterious	198	30	0	Damaging	2.84	88	disease causing	Disease	PROBABLY DAMAGING	Disease	1	1	1	1	1	1	1	1	8
A40V	40	0.578	Altered Metal binding (Pr = 0.37 | P = 1.7e-03); Altered Transmembrane protein (Pr = 0.31 | P = 1.2e-04); Gain of Strand (Pr = 0.29 | P = 4.9e-03); Loss of Helix (Pr = 0.28 | P = 0.03); Loss of Catalytic site at E42 (Pr = 0.18 | P = 0.02)	None	797	798	-3.76	Deleterious	198	30	0	Damaging	2.84	88	disease causing	Disease	PROBABLY DAMAGING	Disease	1	1	1	1	1	1	1	1	8
A40G	40	0.513	Gain of Strand (Pr = 0.32 | P = 7.7e-04); Loss of Helix (Pr = 0.29 | P = 9.5e-03); Altered Metal binding (Pr = 0.28 | P = 4.7e-03); Altered Transmembrane protein (Pr = 0.28 | P = 4.3e-04); Gain of Catalytic site at E42 (Pr = 0.19 | P = 0.01)	None	797	798	-3.25	Deleterious	198	30	0	Damaging	2.84	88	disease causing	Disease	PROBABLY DAMAGING	Neutral	1	1	1	1	1	1	1	0	7
A41V	41	0.5	Altered Metal binding (Pr = 0.37 | P = 1.7e-03); Altered Transmembrane protein (Pr = 0.30 | P = 1.5e-04); Gain of Strand (Pr = 0.29 | P = 5.0e-03); Loss of Helix (Pr = 0.28 | P = 0.03); Loss of Catalytic site at E42 (Pr = 0.19 | P = 0.01)	None	456	457	-3.2	Deleterious	198	30	0.002	Damaging	2.84	88	disease causing	Disease	PROBABLY DAMAGING	Disease	0	1	1	1	1	1	1	1	7
E42A	42	0.888	Altered Metal binding (Pr = 0.92 | P = 1.1e-04); Loss of Relative solvent accessibility (Pr = 0.42 | P = 5.6e-04); Altered Ordered interface (Pr = 0.37 | P = 2.9e-03); Altered Transmembrane protein (Pr = 0.31 | P = 1.2e-04); Loss of Catalytic site at E42 (Pr = 0.21 | P = 0.01)	PS00008	797	798	-5.66	Deleterious	198	30	0.003	Damaging	2.84	88	disease causing	Disease	PROBABLY DAMAGING	Disease	1	1	1	1	1	1	1	1	8
D43Y	43	0.571	Altered Metal binding (Pr = 0.64 | P = 1.6e-03); Altered Ordered interface (Pr = 0.33 | P = 1.5e-03); Loss of Relative solvent accessibility (Pr = 0.32 | P = 5.2e-03); Altered Transmembrane protein (Pr = 0.29 | P = 2.9e-04); Loss of Helix (Pr = 0.28 | P = 0.03); Gain of Strand (Pr = 0.28 | P = 0.01); Gain of Catalytic site at E42 (Pr = 0.19 | P = 0.01)	ELME000182	91	92	-1.22	Neutral	198	30	0.326	Tolerated	2.84	88	polymorphism	Disease	BENIGN	Disease	1	0	0	0	0	1	0	1	3
D43E	43	0.052	-	-	91	92	1.44	Neutral	198	30	1	Tolerated	2.84	88	polymorphism	Neutral	BENIGN	Neutral	0	0	0	0	0	0	0	0	0
V44L	44	0.764	Altered Ordered interface (Pr = 0.32 | P = 0.01); Altered Metal binding (Pr = 0.30 | P = 4.2e-03); Altered Transmembrane protein (Pr = 0.27 | P = 5.4e-04); Loss of Strand (Pr = 0.27 | P = 0.02); Loss of Catalytic site at E42 (Pr = 0.18 | P = 0.02); Loss of Pyrrolidone carboxylic acid at Q49 (Pr = 0.13 | P = 6.7e-03)	None	797	798	-2.61	Deleterious	198	30	0.033	Damaging	2.84	88	disease causing	Disease	PROBABLY DAMAGING	Disease	1	1	1	1	1	1	1	1	8
V44M	44	0.729	Altered Ordered interface (Pr = 0.31 | P = 0.02); Altered Transmembrane protein (Pr = 0.28 | P = 4.8e-04); Altered Metal binding (Pr = 0.27 | P = 8.1e-03); Gain of Catalytic site at E42 (Pr = 0.19 | P = 0.01); Loss of Pyrrolidone carboxylic acid at Q49 (Pr = 0.13 | P = 6.6e-03)	None	797	798	-2.57	Deleterious	198	30	0.002	Damaging	2.84	88	disease causing	Disease	PROBABLY DAMAGING	Disease	1	1	1	1	1	1	1	1	8
W45S	45	0.954	Gain of Intrinsic disorder (Pr = 0.60 | P = 3.8e-04); Gain of Relative solvent accessibility (Pr = 0.36 | P = 1.1e-03); Altered Ordered interface (Pr = 0.35 | P = 4.8e-03); Altered Metal binding (Pr = 0.33 | P = 1.3e-03); Altered Transmembrane protein (Pr = 0.32 | P = 7.8e-05); Loss of Strand (Pr = 0.26 | P = 0.04); Gain of B-factor (Pr = 0.25 | P = 0.04); Gain of Catalytic site at E48 (Pr = 0.20…	ELME000064|ELME000085|PS00006	797	798	-13.41	Deleterious	198	30	0	Damaging	2.84	88	disease causing	Disease	PROBABLY DAMAGING	Disease	1	1	1	1	1	1	1	1	8
D47N	47	0.856	Altered Metal binding (Pr = 0.31 | P = 3.6e-03); Altered Ordered interface (Pr = 0.29 | P = 0.04); Loss of Relative solvent accessibility (Pr = 0.28 | P = 0.02); Altered Transmembrane protein (Pr = 0.26 | P = 1.3e-03); Gain of Catalytic site at E42 (Pr = 0.17 | P = 0.02); Loss of Pyrrolidone carboxylic acid at Q49 (Pr = 0.13 | P = 6.7e-03)	PS00008	797	798	-4.79	Deleterious	198	30	0	Damaging	2.84	88	disease causing	Disease	PROBABLY DAMAGING	Disease	1	1	1	1	1	1	1	1	8
D47Y	47	0.926	Altered Ordered interface (Pr = 0.39 | P = 1.8e-03); Altered Metal binding (Pr = 0.34 | P = 9.5e-03); Altered Transmembrane protein (Pr = 0.31 | P = 1.2e-04); Loss of Relative solvent accessibility (Pr = 0.31 | P = 7.0e-03); Loss of Catalytic site at E42 (Pr = 0.18 | P = 0.02); Loss of Pyrrolidone carboxylic acid at Q49 (Pr = 0.13 | P = 6.8e-03); Gain of Sulfation at D47 (Pr = 0.02 | P = 0.03)	None	797	798	-8.62	Deleterious	198	30	0	Damaging	2.84	88	disease causing	Disease	PROBABLY DAMAGING	Disease	1	1	1	1	1	1	1	1	8
E48G	48	0.902	Altered Transmembrane protein (Pr = 0.33 | P = 5.4e-05); Altered Metal binding (Pr = 0.32 | P = 0.01); Altered Ordered interface (Pr = 0.32 | P = 0.01); Gain of Relative solvent accessibility (Pr = 0.27 | P = 0.02); Loss of Catalytic site at E48 (Pr = 0.18 | P = 0.02); Gain of Pyrrolidone carboxylic acid at Q49 (Pr = 0.14 | P = 5.5e-03)	None	797	798	-6.71	Deleterious	198	30	0	Damaging	2.84	88	disease causing	Disease	PROBABLY DAMAGING	Disease	1	1	1	1	1	1	1	1	8
S50P	50	0.766	Loss of Relative solvent accessibility (Pr = 0.31 | P = 7.5e-03); Altered Metal binding (Pr = 0.30 | P = 2.7e-03); Altered Transmembrane protein (Pr = 0.29 | P = 2.9e-04); Altered Ordered interface (Pr = 0.29 | P = 0.03); Loss of Disulfide linkage at C54 (Pr = 0.24 | P = 0.01); Loss of Catalytic site at E48 (Pr = 0.16 | P = 0.02); Loss of Pyrrolidone carboxylic acid at Q49 (Pr = 0.12 | P = 7.0e-0…	ELME000063	797	798	-4.45	Deleterious	198	30	0.002	Damaging	2.84	88	disease causing	Disease	PROBABLY DAMAGING	Disease	1	1	1	1	1	1	1	1	8
N55D	55	0.854	Altered Ordered interface (Pr = 0.32 | P = 0.01); Altered Metal binding (Pr = 0.30 | P = 0.02); Loss of Relative solvent accessibility (Pr = 0.28 | P = 0.02); Altered Transmembrane protein (Pr = 0.25 | P = 1.1e-03); Loss of Disulfide linkage at C54 (Pr = 0.23 | P = 0.01); Gain of Pyrrolidone carboxylic acid at Q57 (Pr = 0.18 | P = 2.8e-03); Loss of Catalytic site at Q58 (Pr = 0.09 | P = 0.04)	ELME000063|ELME000202|PS00407	797	798	-2.36	Neutral	198	30	0.302	Tolerated	2.84	87	disease causing	Neutral	POSSIBLY DAMAGING	Disease	1	1	0	0	1	0	1	1	5
P59L	59	0.906	Altered Ordered interface (Pr = 0.33 | P = 9.6e-03); Gain of Relative solvent accessibility (Pr = 0.28 | P = 0.01); Loss of Catalytic site at C61 (Pr = 0.28 | P = 2.5e-03); Altered Metal binding (Pr = 0.25 | P = 0.03); Gain of Disulfide linkage at C54 (Pr = 0.24 | P = 7.4e-03); Gain of Pyrrolidone carboxylic acid at Q58 (Pr = 0.21 | P = 1.6e-03); Altered Transmembrane protein (Pr = 0.12 | P = 0.0…	ELME000052|ELME000202|PS00407	797	798	-9.58	Deleterious	198	30	0	Damaging	2.84	88	disease causing	Disease	PROBABLY DAMAGING	Disease	1	1	1	1	1	1	1	1	8
E62D	62	0.645	Altered Ordered interface (Pr = 0.27 | P = 0.05); Gain of Catalytic site at C61 (Pr = 0.27 | P = 3.2e-03); Altered Transmembrane protein (Pr = 0.26 | P = 7.5e-04); Loss of Relative solvent accessibility (Pr = 0.26 | P = 0.03); Gain of Disulfide linkage at C61 (Pr = 0.22 | P = 0.02); Loss of Pyrrolidone carboxylic acid at Q58 (Pr = 0.17 | P = 3.3e-03); Altered Metal binding (Pr = 0.07 | P = 0.02)	PS00407	797	798	-2.7	Deleterious	198	30	0.007	Damaging	2.84	88	disease causing	Neutral	PROBABLY DAMAGING	Disease	1	1	1	1	1	0	1	1	7
E62K	62	0.78	Gain of Relative solvent accessibility (Pr = 0.31 | P = 6.2e-03); Loss of Catalytic site at C61 (Pr = 0.31 | P = 1.5e-03); Altered Transmembrane protein (Pr = 0.28 | P = 4.0e-04); Altered Ordered interface (Pr = 0.28 | P = 0.05); Loss of Disulfide linkage at C61 (Pr = 0.20 | P = 0.02); Loss of Pyrrolidone carboxylic acid at Q58 (Pr = 0.18 | P = 3.1e-03); Altered Metal binding (Pr = 0.07 | P = 0.0…	PS00407	797	798	-3.22	Deleterious	198	30	0.004	Damaging	2.84	88	disease causing	Neutral	PROBABLY DAMAGING	Disease	1	1	1	1	1	0	1	1	7
N63S	63	0.818	Loss of Relative solvent accessibility (Pr = 0.29 | P = 0.01); Altered Ordered interface (Pr = 0.28 | P = 0.04); Altered Transmembrane protein (Pr = 0.26 | P = 7.4e-04); Gain of Catalytic site at C61 (Pr = 0.26 | P = 3.6e-03); Loss of Disulfide linkage at C61 (Pr = 0.21 | P = 0.02); Gain of Allosteric site at Y66 (Pr = 0.20 | P = 0.04); Loss of Pyrrolidone carboxylic acid at Q58 (Pr = 0.18 | P = …	ELME000079|PS00407	797	798	-4.79	Deleterious	198	30	0	Damaging	2.84	88	disease causing	Disease	PROBABLY DAMAGING	Disease	1	1	1	1	1	1	1	1	8
V64I	64	0.642	Loss of Catalytic site at C61 (Pr = 0.28 | P = 3.0e-03); Altered Transmembrane protein (Pr = 0.26 | P = 8.0e-04); Gain of Relative solvent accessibility (Pr = 0.26 | P = 0.03); Altered Ordered interface (Pr = 0.24 | P = 0.04); Loss of Disulfide linkage at C61 (Pr = 0.20 | P = 0.02); Altered Metal binding (Pr = 0.08 | P = 0.02)	ELME000079|PS00407	797	798	-0.96	Neutral	198	30	0.001	Damaging	2.84	88	disease causing	Neutral	PROBABLY DAMAGING	Disease	1	1	0	1	1	0	1	1	6
D67N	67	0.823	Altered Ordered interface (Pr = 0.33 | P = 7.5e-03); Altered Transmembrane protein (Pr = 0.28 | P = 3.9e-04); Gain of Disulfide linkage at C65 (Pr = 0.18 | P = 0.03); Gain of Catalytic site at Y66 (Pr = 0.16 | P = 0.02); Altered Metal binding (Pr = 0.07 | P = 0.02)	PS00407	797	798	-4.79	Deleterious	198	30	0	Damaging	2.84	88	disease causing	Disease	PROBABLY DAMAGING	Disease	1	1	1	1	1	1	1	1	8
R68K	68	0.123	-	-	176	177	0.41	Neutral	198	30	0.627	Tolerated	2.84	88	polymorphism	Neutral	BENIGN	Neutral	0	0	0	0	0	0	0	0	0
R76H	76	0.658	Altered Metal binding (Pr = 0.35 | P = 3.4e-03); Altered Ordered interface (Pr = 0.25 | P = 0.03); Gain of Catalytic site at R76 (Pr = 0.15 | P = 0.02); Altered Transmembrane protein (Pr = 0.10 | P = 0.04)	None	797	798	-4.77	Deleterious	198	30	0	Damaging	2.84	88	disease causing	Disease	PROBABLY DAMAGING	Disease	1	1	1	1	1	1	1	1	8
R76G	76	0.845	Altered Ordered interface (Pr = 0.30 | P = 0.02); Altered Metal binding (Pr = 0.29 | P = 6.2e-03); Gain of Strand (Pr = 0.26 | P = 0.04); Loss of Catalytic site at R76 (Pr = 0.17 | P = 0.02); Altered Transmembrane protein (Pr = 0.11 | P = 0.03)	None	797	798	-6.67	Deleterious	198	30	0	Damaging	2.84	88	disease causing	Disease	PROBABLY DAMAGING	Disease	1	1	1	1	1	1	1	1	8
F77V	77	0.775	Altered Metal binding (Pr = 0.26 | P = 0.01); Loss of Catalytic site at R76 (Pr = 0.15 | P = 0.02)	None	362	363	-5.08	Deleterious	198	30	0.006	Damaging	2.84	88	disease causing	Disease	POSSIBLY DAMAGING	Disease	1	1	1	1	1	1	1	1	8
F77L	77	0.715	Altered Metal binding (Pr = 0.26 | P = 1.0e-02); Loss of Strand (Pr = 0.26 | P = 0.03); Loss of Catalytic site at R76 (Pr = 0.15 | P = 0.02)	None	362	363	-3.73	Deleterious	198	30	0.399	Tolerated	2.84	88	disease causing	Disease	POSSIBLY DAMAGING	Neutral	1	1	1	0	1	1	1	0	6
A79V	79	0.079	-	-	91	92	2.88	Neutral	198	30	1	Tolerated	2.84	88	disease causing	Neutral	BENIGN	Neutral	0	0	0	0	1	0	0	0	1
Q81P	81	0.845	Altered Ordered interface (Pr = 0.29 | P = 0.03); Loss of Catalytic site at R76 (Pr = 0.15 | P = 0.02)	ELME000237	797	798	-5.79	Deleterious	198	30	0	Damaging	2.84	88	disease causing	Disease	PROBABLY DAMAGING	Disease	1	1	1	1	1	1	1	1	8
I82N	82	0.819		ELME000155|ELME000333	797	798	-6.75	Deleterious	198	30	0	Damaging	2.84	88	disease causing	Disease	PROBABLY DAMAGING	Disease	1	1	1	1	1	1	1	1	8
V85L	85	0.542	Loss of Strand (Pr = 0.28 | P = 9.0e-03)	ELME000052|ELME000136|ELME000155|ELME000159|ELME000333|ELME000358	797	798	-2.88	Deleterious	198	30	0	Damaging	2.84	88	disease causing	Disease	PROBABLY DAMAGING	Disease	1	1	1	1	1	1	1	1	8
V85M	85	0.512		ELME000052|ELME000136|ELME000155|ELME000159|ELME000333|ELME000358	797	798	-2.89	Deleterious	198	30	0	Damaging	2.84	88	disease causing	Disease	PROBABLY DAMAGING	Disease	1	1	1	1	1	1	1	1	8
T87A	87	0.638		ELME000052|ELME000063|ELME000085|ELME000136|ELME000155|ELME000159|ELME000333|ELME000	797	798	-4.52	Deleterious	198	30	0	Damaging	2.84	88	disease causing	Disease	PROBABLY DAMAGING	Disease	1	1	1	1	1	1	1	1	8
T87M	87	0.619		ELME000052|ELME000063|ELME000136|ELME000155|ELME000159|ELME000333|ELME000358	797	798	-5.51	Deleterious	198	30	0	Damaging	2.84	88	disease causing	Disease	PROBABLY DAMAGING	Disease	1	1	1	1	1	1	1	1	8
P88S	88	0.788		ELME000052|ELME000063|ELME000136|ELME000155|ELME000159|ELME000333|ELME000335|ELME000	797	798	-7.72	Deleterious	198	30	0	Damaging	2.84	88	disease causing	Disease	PROBABLY DAMAGING	Disease	1	1	1	1	1	1	1	1	8
P88L	88	0.824	Gain of Helix (Pr = 0.28 | P = 0.02); Loss of Strand (Pr = 0.28 | P = 8.8e-03)	ELME000052|ELME000063|ELME000136|ELME000155|ELME000159|ELME000335|ELME000336|ELME000	797	798	-9.65	Deleterious	198	30	0	Damaging	2.84	88	disease causing	Disease	PROBABLY DAMAGING	Disease	1	1	1	1	1	1	1	1	8
L90F	90	0.612	Altered Metal binding (Pr = 0.07 | P = 0.02)	ELME000052|ELME000063|ELME000159|ELME000335|ELME000358	797	798	-3.86	Deleterious	198	30	0	Damaging	2.84	88	disease causing	Disease	PROBABLY DAMAGING	Disease	1	1	1	1	1	1	1	1	8
L93V	93	0.616	Altered Coiled coil (Pr = 0.21 | P = 0.02); Altered Metal binding (Pr = 0.08 | P = 0.02)	ELME000182|ELME000335	456	457	-1.9	Neutral	198	30	0.353	Tolerated	2.84	88	disease causing	Neutral	PROBABLY DAMAGING	Neutral	1	1	0	0	1	0	1	0	4
G94A	94	0.808	Altered Coiled coil (Pr = 0.21 | P = 0.02); Altered Metal binding (Pr = 0.07 | P = 0.02)	ELME000182	797	798	-5.47	Deleterious	198	30	0	Damaging	2.84	88	disease causing	Disease	PROBABLY DAMAGING	Disease	1	1	1	1	1	1	1	1	8
V96M	96	0.579	Altered Coiled coil (Pr = 0.24 | P = 0.01); Altered Metal binding (Pr = 0.07 | P = 0.02)	None	456	457	-2.2	Neutral	198	30	0.01	Damaging	2.84	88	disease causing	Disease	PROBABLY DAMAGING	Disease	1	1	0	1	1	1	1	1	7
H98Q	98	0.747	Altered Coiled coil (Pr = 0.30 | P = 0.01); Altered Metal binding (Pr = 0.07 | P = 0.02)	None	797	798	-7.5	Deleterious	198	30	0	Damaging	2.86	87	disease causing	Disease	PROBABLY DAMAGING	Disease	1	1	1	1	1	1	1	1	8
I99M	99	0.13	-	-	362	363	-0.96	Neutral	198	30	0.213	Tolerated	2.84	88	disease causing	Neutral	BENIGN	Neutral	0	1	0	0	1	0	0	0	2
V100M	100	0.182	-	-	456	457	-2.41	Neutral	198	30	0.001	Damaging	2.84	88	disease causing	Neutral	PROBABLY DAMAGING	Neutral	0	1	0	1	1	0	1	0	4
R101P	101	0.858	Altered Coiled coil (Pr = 0.51 | P = 6.9e-03); Gain of B-factor (Pr = 0.26 | P = 0.02); Gain of SUMOylation at K106 (Pr = 0.24 | P = 0.01); Altered Metal binding (Pr = 0.07 | P = 0.02)	ELME000117	797	798	-6.09	Deleterious	198	30	0.001	Damaging	2.84	88	disease causing	Disease	PROBABLY DAMAGING	Disease	1	1	1	1	1	1	1	1	8
R101H	101	0.536	Altered Coiled coil (Pr = 0.39 | P = 0.01); Gain of B-factor (Pr = 0.25 | P = 0.03); Gain of SUMOylation at K106 (Pr = 0.24 | P = 0.01); Altered Metal binding (Pr = 0.09 | P = 0.01)	None	797	798	-3.09	Deleterious	198	30	0.066	Tolerated	2.84	88	disease causing	Disease	PROBABLY DAMAGING	Neutral	1	1	1	0	1	1	1	0	6
M102V	102	0.232	-	-	362	363	-2.82	Deleterious	198	30	0.004	Damaging	2.82	87	disease causing	Neutral	BENIGN	Disease	0	1	1	1	1	0	0	1	5
E103A	103	0.452	-	-	797	798	-5.25	Deleterious	198	30	0.002	Damaging	2.84	87	disease causing	Neutral	PROBABLY DAMAGING	Disease	0	1	1	1	1	0	1	1	6
K105E	105	0.371	-	-	797	798	-3.61	Deleterious	198	30	0.088	Tolerated	2.84	88	disease causing	Disease	PROBABLY DAMAGING	Disease	0	1	1	0	1	1	1	1	6
K105N	105	0.362	-	-	797	798	-4.5	Deleterious	198	30	0.003	Damaging	2.84	88	disease causing	Disease	PROBABLY DAMAGING	Disease	0	1	1	1	1	1	1	1	7
K107N	107	0.31	-	-	456	457	-3.43	Deleterious	198	30	0.002	Damaging	2.84	88	disease causing	Disease	BENIGN	Disease	0	1	1	1	1	1	0	1	6
E108G	108	0.228	-	-	220	221	-3.81	Deleterious	198	30	0.067	Tolerated	2.84	88	disease causing	Neutral	BENIGN	Disease	0	1	1	0	1	0	0	1	4
E108Q	108	0.165	-	-	220	221	-1.26	Neutral	198	30	0.293	Tolerated	2.84	88	disease causing	Neutral	BENIGN	Neutral	0	1	0	0	1	0	0	0	2
E108K	108	0.204	-	-	220	221	-2.03	Neutral	198	30	0.245	Tolerated	2.84	88	disease causing	Neutral	BENIGN	Neutral	0	1	0	0	1	0	0	0	2
R109K	109	0.125	-	-	176	177	-0.39	Neutral	198	30	0.603	Tolerated	2.82	87	polymorphism	Neutral	BENIGN	Neutral	0	0	0	0	0	0	0	0	0
E110K	110	0.179	-	-	30	31	-1.73	Neutral	198	30	0.036	Damaging	2.83	86	polymorphism	Neutral	BENIGN	Neutral	0	0	0	1	0	0	0	0	1
E112Q	112	0.206	-	-	176	177	-0.88	Neutral	198	30	0.106	Tolerated	2.83	87	disease causing	Neutral	POSSIBLY DAMAGING	Neutral	0	0	0	0	1	0	1	0	2
E113Q	113	0.125	-	-	176	177	-0.12	Neutral	198	30	0.462	Tolerated	2.84	88	polymorphism	Neutral	BENIGN	Neutral	0	0	0	0	0	0	0	0	0
Q114E	114	0.108	-	-	30	31	-0.35	Neutral	198	30	1	Tolerated	2.84	86	polymorphism	Neutral	BENIGN	Neutral	0	0	0	0	0	0	0	0	0
E118K	118	0.077	-	-	30	31	-0.78	Neutral	198	30	0.873	Tolerated	2.86	80	polymorphism	Neutral	BENIGN	Neutral	0	0	0	0	0	0	0	0	0
E118G	118	0.075	-	-	30	31	-0.65	Neutral	198	30	0.39	Tolerated	2.86	80	polymorphism	Neutral	BENIGN	Neutral	0	0	0	0	0	0	0	0	0
S119R	119	0.055	-	-	91	92	-0.77	Neutral	198	30	0.602	Tolerated	2.86	84	polymorphism	Neutral	BENIGN	Neutral	0	0	0	0	0	0	0	0	0
P120S	120	0.07	-	-	176	177	-0.27	Neutral	198	30	0.831	Tolerated	2.86	84	polymorphism	Neutral	BENIGN	Neutral	0	0	0	0	0	0	0	0	0
P120L	120	0.047	-	-	176	177	-1.32	Neutral	198	30	0.383	Tolerated	2.86	84	polymorphism	Neutral	BENIGN	Neutral	0	0	0	0	0	0	0	0	0
K123R	123	0.022	-	-	30	31	-0.41	Neutral	198	30	0.543	Tolerated	2.84	87	polymorphism	Neutral	BENIGN	Neutral	0	0	0	0	0	0	0	0	0
E124D	124	0.05	-	-	91	92	-0.34	Neutral	198	30	0.61	Tolerated	2.84	87	polymorphism	Neutral	BENIGN	Neutral	0	0	0	0	0	0	0	0	0
P126L	126	0.061	-	-	456	457	-0.07	Neutral	198	30	0.165	Tolerated	2.88	83	polymorphism	Neutral	BENIGN	Neutral	0	1	0	0	0	0	0	0	1
Q127E	127	0.062	-	-	91	92	-0.48	Neutral	198	30	0.436	Tolerated	2.88	83	polymorphism	Neutral	BENIGN	Neutral	0	0	0	0	0	0	0	0	0
D128V	128	0.118	-	-	91	92	-2.15	Neutral	198	30	0.063	Tolerated	2.89	84	disease causing	Neutral	BENIGN	Neutral	0	0	0	0	1	0	0	0	1
P130L	130	0.056	-	-	91	92	-2.7	Deleterious	198	30	0.228	Tolerated	2.89	83	disease causing	Neutral	BENIGN	Neutral	0	0	1	0	1	0	0	0	2
S131L	131	0.065	-	-	91	92	-0.71	Neutral	198	30	0.153	Tolerated	2.89	80	polymorphism	Neutral	BENIGN	Neutral	0	0	0	0	0	0	0	0	0
S132L	132	0.045	-	-	91	92	1.16	Neutral	198	30	0.702	Tolerated	2.85	86	polymorphism	Neutral	BENIGN	Neutral	0	0	0	0	0	0	0	0	0
R133P	133	0.333	-	-	362	363	-2.63	Deleterious	198	30	0.087	Tolerated	2.89	85	disease causing	Disease	BENIGN	Neutral	0	1	1	0	1	1	0	0	4
R133Q	133	0.087	-	-	362	363	-1.64	Neutral	198	30	0.056	Tolerated	2.89	85	disease causing	Neutral	BENIGN	Neutral	0	1	0	0	1	0	0	0	2
D135N	135	0.19	-	-	176	177	-1.64	Neutral	198	30	0.174	Tolerated	2.86	87	disease causing	Neutral	BENIGN	Neutral	0	0	0	0	1	0	0	0	1
R136P	136	0.456	-	-	361	362	-2.39	Neutral	198	30	0.076	Tolerated	2.84	88	disease causing	Disease	BENIGN	Disease	0	1	0	0	1	1	0	1	4
G137D	137	0.462	-	-	797	798	-4.84	Deleterious	198	30	0.004	Damaging	2.84	87	disease causing	Disease	PROBABLY DAMAGING	Disease	0	1	1	1	1	1	1	1	7
R140L	140	0.375	-	-	797	798	-4.99	Deleterious	198	30	0.046	Damaging	2.88	87	disease causing	Disease	BENIGN	Disease	0	1	1	1	1	1	0	1	6
R140C	140	0.321	-	-	797	798	-5.16	Deleterious	198	30	0.08	Tolerated	2.88	87	disease causing	Disease	POSSIBLY DAMAGING	Disease	0	1	1	0	1	1	1	1	6
R140H	140	0.22	-	-	797	798	-3.75	Deleterious	198	30	0.009	Damaging	2.88	87	disease causing	Neutral	POSSIBLY DAMAGING	Neutral	0	1	1	1	1	0	1	0	5
A142S	142	0.115	-	-	220	221	-0.6	Neutral	198	30	0.572	Tolerated	2.88	87	polymorphism	Neutral	POSSIBLY DAMAGING	Neutral	0	1	0	0	0	0	1	0	2
A142T	142	0.151	-	-	220	221	-1.44	Neutral	198	30	0.443	Tolerated	2.88	87	polymorphism	Neutral	POSSIBLY DAMAGING	Neutral	0	1	0	0	0	0	1	0	2
G143R	143	0.871	Altered Disordered interface (Pr = 0.36 | P = 5.1e-03); Gain of Helix (Pr = 0.27 | P = 0.03); Altered DNA binding (Pr = 0.15 | P = 0.05); Loss of Proteolytic cleavage at R138 (Pr = 0.12 | P = 0.03)	ELME000106|ELME000146	797	798	-7.37	Deleterious	198	30	0.002	Damaging	2.88	87	disease causing	Disease	PROBABLY DAMAGING	Disease	1	1	1	1	1	1	1	1	8
G143E	143	0.864	Gain of Helix (Pr = 0.27 | P = 0.04); Altered DNA binding (Pr = 0.16 | P = 0.03); Loss of Proteolytic cleavage at R138 (Pr = 0.12 | P = 0.03)	None	797	798	-7.38	Deleterious	198	30	0.001	Damaging	2.88	87	disease causing	Disease	PROBABLY DAMAGING	Disease	1	1	1	1	1	1	1	1	8
A144V	144	0.409	-	-	456	457	-2.28	Neutral	198	30	0.095	Tolerated	2.88	87	disease causing	Disease	POSSIBLY DAMAGING	Disease	0	1	0	0	1	1	1	1	5
A144T	144	0.427	-	-	456	457	-1.12	Neutral	198	30	0.516	Tolerated	2.88	87	disease causing	Neutral	BENIGN	Neutral	0	1	0	0	1	0	0	0	2
L146R	146	0.946	Altered Disordered interface (Pr = 0.22 | P = 0.02); Altered DNA binding (Pr = 0.15 | P = 0.04)	ELME000012|ELME000062|ELME000102|ELME000108|ELME000336	456	457	-5.54	Deleterious	198	30	0	Damaging	2.89	86	disease causing	Disease	PROBABLY DAMAGING	Disease	1	1	1	1	1	1	1	1	8
R147Q	147	0.576	Altered Ordered interface (Pr = 0.24 | P = 0.04)	ELME000336	797	798	-3.22	Deleterious	198	30	0.004	Damaging	2.88	87	disease causing	Disease	POSSIBLY DAMAGING	Disease	1	1	1	1	1	1	1	1	8
R147W	147	0.803	Altered Ordered interface (Pr = 0.31 | P = 2.5e-03)	ELME000080|ELME000336	797	798	-6.88	Deleterious	198	30	0	Damaging	2.88	87	disease causing	Disease	POSSIBLY DAMAGING	Disease	1	1	1	1	1	1	1	1	8
T148I	148	0.785		ELME000336	797	798	-5.49	Deleterious	198	30	0	Damaging	2.88	87	disease causing	Disease	PROBABLY DAMAGING	Disease	1	1	1	1	1	1	1	1	8
V150I	150	0.27	-	-	324	325	-0.34	Neutral	198	30	0.356	Tolerated	2.88	87	disease causing	Neutral	BENIGN	Neutral	0	1	0	0	1	0	0	0	2
N152I	152	0.802		ELME000083|ELME000120|ELME000122|ELME000182|ELME000328	456	457	-6.93	Deleterious	198	30	0.001	Damaging	2.88	87	disease causing	Disease	PROBABLY DAMAGING	Disease	1	1	1	1	1	1	1	1	8
N152H	152	0.583		ELME000122|ELME000182|ELME000328	456	457	-1.73	Neutral	198	30	0.425	Tolerated	2.88	87	disease causing	Neutral	BENIGN	Neutral	1	1	0	0	1	0	0	0	3
I153V	153	0.267	-	-	797	798	-0.75	Neutral	198	30	0.075	Tolerated	2.88	87	disease causing	Neutral	POSSIBLY DAMAGING	Neutral	0	1	0	0	1	0	1	0	3
F155V	155	0.659		ELME000064|ELME000122|ELME000220|ELME000328	797	798	-5.77	Deleterious	198	30	0.002	Damaging	2.88	87	disease causing	Disease	POSSIBLY DAMAGING	Disease	1	1	1	1	1	1	1	1	8
K156Q	156	0.638		ELME000064|ELME000106|ELME000122|ELME000146|ELME000220	456	457	-3.61	Deleterious	198	30	0.003	Damaging	2.88	87	disease causing	Disease	PROBABLY DAMAGING	Disease	1	1	1	1	1	1	1	1	8
K156R	156	0.373	-	-	456	457	-2.4	Neutral	198	30	0.088	Tolerated	2.88	87	disease causing	Neutral	POSSIBLY DAMAGING	Neutral	0	1	0	0	1	0	1	0	3
T157K	157	0.577		ELME000064|ELME000106|ELME000146|ELME000220|ELME000233|PS00006	797	798	-4.97	Deleterious	198	30	0.001	Damaging	2.89	86	disease causing	Disease	PROBABLY DAMAGING	Disease	1	1	1	1	1	1	1	1	8
T157S	157	0.207	-	-	797	798	-3.07	Deleterious	198	30	0.007	Damaging	2.89	86	disease causing	Neutral	BENIGN	Neutral	0	1	1	1	1	0	0	0	4
F159L	159	0.431	-	-	797	798	-3.94	Deleterious	198	30	0.054	Tolerated	2.88	87	disease causing	Neutral	BENIGN	Disease	0	1	1	0	1	0	0	1	4
G162C	162	0.818		ELME000328	797	798	-6.89	Deleterious	198	30	0.001	Damaging	2.88	87	disease causing	Disease	PROBABLY DAMAGING	Disease	1	1	1	1	1	1	1	1	8
G162S	162	0.621	Altered Transmembrane protein (Pr = 0.13 | P = 0.02)	ELME000147|ELME000328|ELME000336	797	798	-4.48	Deleterious	198	30	0.006	Damaging	2.88	87	disease causing	Disease	PROBABLY DAMAGING	Disease	1	1	1	1	1	1	1	1	8
A165V	165	0.167	-	-	176	177	1.65	Neutral	198	30	1	Tolerated	2.88	87	polymorphism	Neutral	BENIGN	Neutral	0	0	0	0	0	0	0	0	0
A165G	165	0.317	-	-	176	177	-3.15	Deleterious	198	30	0	Damaging	2.88	87	polymorphism	Neutral	POSSIBLY DAMAGING	Neutral	0	0	1	1	0	0	1	0	3
Q167R	167	0.825	Altered Transmembrane protein (Pr = 0.26 | P = 1.2e-03); Altered Ordered interface (Pr = 0.24 | P = 0.05)	ELME000146	797	798	-3.6	Deleterious	198	30	0.008	Damaging	2.88	87	disease causing	Disease	PROBABLY DAMAGING	Disease	1	1	1	1	1	1	1	1	8
G172D	172	0.909	Altered Transmembrane protein (Pr = 0.34 | P = 2.4e-05); Altered Ordered interface (Pr = 0.24 | P = 0.04)	ELME000328	797	798	-6.73	Deleterious	198	30	0	Damaging	2.88	87	disease causing	Disease	PROBABLY DAMAGING	Disease	1	1	1	1	1	1	1	1	8
G172S	172	0.87	Altered Transmembrane protein (Pr = 0.28 | P = 5.0e-04); Altered Ordered interface (Pr = 0.24 | P = 0.04)	ELME000328	797	798	-5.75	Deleterious	198	30	0	Damaging	2.88	87	disease causing	Disease	PROBABLY DAMAGING	Disease	1	1	1	1	1	1	1	1	8
F173L	173	0.82	Altered Transmembrane protein (Pr = 0.30 | P = 1.9e-04); Gain of Helix (Pr = 0.27 | P = 0.04); Loss of Strand (Pr = 0.26 | P = 0.03); Altered Ordered interface (Pr = 0.23 | P = 0.05)	ELME000249|ELME000328	797	798	-5.24	Deleterious	198	30	0.007	Damaging	2.88	87	disease causing	Disease	POSSIBLY DAMAGING	Disease	1	1	1	1	1	1	1	1	8
E174Q	174	0.086	-	-	91	92	0.28	Neutral	198	30	0.967	Tolerated	2.88	87	polymorphism	Neutral	BENIGN	Neutral	0	0	0	0	0	0	0	0	0
P177R	177	0.809	Altered Transmembrane protein (Pr = 0.30 | P = 1.6e-04); Altered Metal binding (Pr = 0.24 | P = 0.04); Gain of Disulfide linkage at C181 (Pr = 0.18 | P = 0.03)	ELME000100|ELME000106|ELME000108|ELME000249	797	798	-7.46	Deleterious	198	30	0.001	Damaging	2.84	88	disease causing	Disease	PROBABLY DAMAGING	Disease	1	1	1	1	1	1	1	1	8
P177L	177	0.731	Altered Transmembrane protein (Pr = 0.43 | P = 0.0e+00); Altered Metal binding (Pr = 0.27 | P = 0.02); Gain of Relative solvent accessibility (Pr = 0.24 | P = 0.04); Gain of Disulfide linkage at C181 (Pr = 0.18 | P = 0.03)	ELME000106|ELME000249|ELME000335	797	798	-8.26	Deleterious	198	30	0.001	Damaging	2.84	88	disease causing	Disease	PROBABLY DAMAGING	Disease	1	1	1	1	1	1	1	1	8
R180G	180	0.542	Altered Metal binding (Pr = 0.30 | P = 0.02); Altered Transmembrane protein (Pr = 0.28 | P = 4.8e-04); Gain of Relative solvent accessibility (Pr = 0.25 | P = 0.04); Gain of Disulfide linkage at C181 (Pr = 0.19 | P = 0.02)	None	324	325	-4.49	Deleterious	198	30	0.017	Damaging	2.84	88	disease causing	Disease	PROBABLY DAMAGING	Disease	1	1	1	1	1	1	1	1	8
R180H	180	0.286	-	-	324	325	-3.01	Deleterious	198	30	0.022	Damaging	2.84	88	disease causing	Neutral	BENIGN	Neutral	0	1	1	1	1	0	0	0	4
D182G	182	0.478	-	-	176	177	-1.86	Neutral	198	30	0.422	Tolerated	2.84	88	polymorphism	Disease	BENIGN	Neutral	0	0	0	0	0	1	0	0	1
D182E	182	0.264	-	-	176	177	-1.32	Neutral	198	30	0.109	Tolerated	2.84	88	polymorphism	Neutral	BENIGN	Neutral	0	0	0	0	0	0	0	0	0
R183G	183	0.752	Altered Transmembrane protein (Pr = 0.33 | P = 4.9e-05); Altered Metal binding (Pr = 0.25 | P = 0.03); Gain of Relative solvent accessibility (Pr = 0.23 | P = 0.05); Gain of Disulfide linkage at C186 (Pr = 0.23 | P = 0.01); Gain of Catalytic site at C186 (Pr = 0.09 | P = 0.04)	PS00408	797	798	-6.51	Deleterious	198	30	0.001	Damaging	2.84	88	disease causing	Disease	POSSIBLY DAMAGING	Disease	1	1	1	1	1	1	1	1	8
R183H	183	0.503	Altered Metal binding (Pr = 0.36 | P = 0.01); Altered Transmembrane protein (Pr = 0.30 | P = 1.9e-04); Loss of Disulfide linkage at C186 (Pr = 0.22 | P = 0.01); Gain of Catalytic site at C186 (Pr = 0.09 | P = 0.04)	PS00408	797	798	-4.73	Deleterious	198	30	0.001	Damaging	2.84	88	disease causing	Neutral	PROBABLY DAMAGING	Disease	1	1	1	1	1	0	1	1	7
R183L	183	0.682	Altered Transmembrane protein (Pr = 0.28 | P = 4.6e-04); Altered Ordered interface (Pr = 0.28 | P = 0.05); Altered Metal binding (Pr = 0.27 | P = 0.02); Loss of Relative solvent accessibility (Pr = 0.25 | P = 0.04); Loss of Disulfide linkage at C186 (Pr = 0.23 | P = 0.01)	PS00408	797	798	-6.62	Deleterious	198	30	0.001	Damaging	2.84	88	disease causing	Neutral	PROBABLY DAMAGING	Disease	1	1	1	1	1	0	1	1	7
P187L	187	0.83	Altered Ordered interface (Pr = 0.32 | P = 0.01); Altered Metal binding (Pr = 0.29 | P = 0.01); Loss of Loop (Pr = 0.27 | P = 0.04); Altered Transmembrane protein (Pr = 0.26 | P = 9.4e-04); Gain of Disulfide linkage at C186 (Pr = 0.25 | P = 5.1e-03); Gain of Relative solvent accessibility (Pr = 0.23 | P = 0.05); Loss of Catalytic site at C192 (Pr = 0.12 | P = 0.03)	PS00408	797	798	-9.79	Deleterious	198	30	0.001	Damaging	2.84	88	disease causing	Disease	PROBABLY DAMAGING	Disease	1	1	1	1	1	1	1	1	8
P187S	187	0.786	Gain of Relative solvent accessibility (Pr = 0.29 | P = 0.01); Altered Transmembrane protein (Pr = 0.28 | P = 5.6e-04); Altered Metal binding (Pr = 0.27 | P = 0.03); Loss of Loop (Pr = 0.27 | P = 0.03); Gain of Disulfide linkage at C186 (Pr = 0.27 | P = 1.8e-03); Gain of Catalytic site at C192 (Pr = 0.12 | P = 0.03)	PS00408	797	798	-7.73	Deleterious	198	30	0.014	Damaging	2.84	88	disease causing	Disease	PROBABLY DAMAGING	Disease	1	1	1	1	1	1	1	1	8
N188I	188	0.858	Altered Transmembrane protein (Pr = 0.37 | P = 1.9e-05); Altered Ordered interface (Pr = 0.31 | P = 0.02); Gain of Strand (Pr = 0.27 | P = 0.03); Loss of Disulfide linkage at C186 (Pr = 0.25 | P = 6.4e-03); Altered Metal binding (Pr = 0.24 | P = 0.03); Loss of Relative solvent accessibility (Pr = 0.24 | P = 0.05); Loss of Catalytic site at C192 (Pr = 0.12 | P = 0.03)	ELME000233|PS00408	797	798	-8.16	Deleterious	198	30	0	Damaging	2.84	88	disease causing	Disease	PROBABLY DAMAGING	Disease	1	1	1	1	1	1	1	1	8
N188S	188	0.645	Altered Transmembrane protein (Pr = 0.28 | P = 3.8e-04); Altered Metal binding (Pr = 0.25 | P = 0.04); Loss of Disulfide linkage at C186 (Pr = 0.24 | P = 9.8e-03); Gain of Relative solvent accessibility (Pr = 0.23 | P = 0.05); Gain of Catalytic site at C192 (Pr = 0.13 | P = 0.03)	ELME000239|PS00006|PS00408	797	798	-4.5	Deleterious	198	30	0.005	Damaging	2.84	88	disease causing	Disease	PROBABLY DAMAGING	Disease	1	1	1	1	1	1	1	1	8
N188T	188	0.808	Altered Transmembrane protein (Pr = 0.29 | P = 2.1e-04); Altered Ordered interface (Pr = 0.28 | P = 0.04); Altered Metal binding (Pr = 0.26 | P = 0.02); Loss of Disulfide linkage at C186 (Pr = 0.24 | P = 8.5e-03); Gain of Catalytic site at C192 (Pr = 0.11 | P = 0.03)	ELME000220|PS00006|PS00408	797	798	-5.49	Deleterious	198	30	0.002	Damaging	2.84	88	disease causing	Disease	PROBABLY DAMAGING	Disease	1	1	1	1	1	1	1	1	8
T189P	189	0.669	Altered Metal binding (Pr = 0.28 | P = 0.02); Altered Transmembrane protein (Pr = 0.27 | P = 5.4e-04); Altered Ordered interface (Pr = 0.27 | P = 0.04); Loss of Strand (Pr = 0.27 | P = 0.01); Loss of Disulfide linkage at C186 (Pr = 0.23 | P = 0.01); Loss of Catalytic site at C192 (Pr = 0.12 | P = 0.03)	PS00408	797	798	-3.7	Deleterious	198	30	0.127	Tolerated	2.84	88	disease causing	Neutral	BENIGN	Disease	1	1	1	0	1	0	0	1	5
T189A	189	0.397	-	-	797	798	-3.18	Deleterious	198	30	0.076	Tolerated	2.84	88	disease causing	Neutral	POSSIBLY DAMAGING	Disease	0	1	1	0	1	0	1	1	5
T189M	189	0.309	-	-	797	798	-3.3	Deleterious	198	30	0.069	Tolerated	2.84	88	disease causing	Neutral	PROBABLY DAMAGING	Disease	0	1	1	0	1	0	1	1	5
V190G	190	0.919	Altered Stability (Pr = 0.34 | P = 4.1e-03); Altered Transmembrane protein (Pr = 0.28 | P = 5.7e-04); Altered Metal binding (Pr = 0.25 | P = 0.03); Gain of Disulfide linkage at C186 (Pr = 0.24 | P = 9.4e-03); Gain of Catalytic site at C192 (Pr = 0.14 | P = 0.02)	PS00408	797	798	-6.96	Deleterious	198	30	0	Damaging	2.84	88	disease causing	Disease	PROBABLY DAMAGING	Disease	1	1	1	1	1	1	1	1	8
D191N	191	0.819	Altered Metal binding (Pr = 0.44 | P = 5.2e-03); Altered Ordered interface (Pr = 0.31 | P = 0.01); Altered Transmembrane protein (Pr = 0.28 | P = 3.8e-04); Loss of Disulfide linkage at C186 (Pr = 0.22 | P = 0.01); Loss of Catalytic site at R196 (Pr = 0.12 | P = 0.03)	PS00408	797	798	-2.63	Deleterious	198	30	0.303	Tolerated	2.84	88	disease causing	Disease	POSSIBLY DAMAGING	Disease	1	1	1	0	1	1	1	1	7
F193L	193	0.897	Altered Metal binding (Pr = 0.32 | P = 0.01); Altered Ordered interface (Pr = 0.28 | P = 0.04); Loss of Strand (Pr = 0.27 | P = 0.02); Altered Transmembrane protein (Pr = 0.26 | P = 8.7e-04); Loss of Catalytic site at R196 (Pr = 0.12 | P = 0.03); Gain of Disulfide linkage at C192 (Pr = 0.10 | P = 0.05)	PS00408	797	798	-5.43	Deleterious	198	30	0.004	Damaging	2.84	88	disease causing	Disease	PROBABLY DAMAGING	Disease	1	1	1	1	1	1	1	1	8
F193S	193	0.942	Altered Ordered interface (Pr = 0.45 | P = 2.0e-04); Altered Metal binding (Pr = 0.30 | P = 0.02); Altered Transmembrane protein (Pr = 0.28 | P = 4.3e-04); Gain of Relative solvent accessibility (Pr = 0.28 | P = 0.02); Altered Stability (Pr = 0.17 | P = 0.02); Gain of Catalytic site at R196 (Pr = 0.16 | P = 0.02); Gain of Disulfide linkage at C192 (Pr = 0.11 | P = 0.04)	ELME000053|ELME000147|PS00408	797	798	-7.15	Deleterious	198	30	0.001	Damaging	2.84	88	disease causing	Disease	PROBABLY DAMAGING	Disease	1	1	1	1	1	1	1	1	8
S195F	195	0.906	Altered Ordered interface (Pr = 0.30 | P = 0.02); Altered Transmembrane protein (Pr = 0.28 | P = 4.0e-04); Altered Metal binding (Pr = 0.27 | P = 0.02); Loss of Catalytic site at R196 (Pr = 0.12 | P = 0.03)	ELME000062|ELME000063|PS00408	797	798	-5.94	Deleterious	198	30	0	Damaging	2.84	88	disease causing	Disease	PROBABLY DAMAGING	Disease	1	1	1	1	1	1	1	1	8
P197S	197	0.885	Altered Metal binding (Pr = 0.29 | P = 0.02); Altered Ordered interface (Pr = 0.28 | P = 0.03); Altered Transmembrane protein (Pr = 0.26 | P = 9.8e-04); Gain of Catalytic site at C192 (Pr = 0.13 | P = 0.03); Gain of Disulfide linkage at C192 (Pr = 0.10 | P = 0.05)	ELME000053|ELME000062|ELME000063|PS00408	797	798	-7.78	Deleterious	198	30	0	Damaging	2.84	88	disease causing	Disease	PROBABLY DAMAGING	Disease	1	1	1	1	1	1	1	1	8
T198M	198	0.827	Altered Transmembrane protein (Pr = 0.29 | P = 1.9e-04); Loss of Strand (Pr = 0.26 | P = 0.04); Loss of Catalytic site at R196 (Pr = 0.12 | P = 0.03)	ELME000062|ELME000063|ELME000147|ELME000336|PS00005	797	798	-5.82	Deleterious	198	30	0	Damaging	2.84	88	disease causing	Disease	PROBABLY DAMAGING	Disease	1	1	1	1	1	1	1	1	8
E199A	199	0.858	Altered Transmembrane protein (Pr = 0.27 | P = 5.8e-04); Loss of Strand (Pr = 0.26 | P = 0.04); Altered Metal binding (Pr = 0.13 | P = 0.05); Gain of Catalytic site at R196 (Pr = 0.13 | P = 0.03)	ELME000052|ELME000062|ELME000063|ELME000147|PS00005	797	798	-5.83	Deleterious	198	30	0	Damaging	2.84	88	disease causing	Disease	PROBABLY DAMAGING	Disease	1	1	1	1	1	1	1	1	8
I204L	204	0.467	-	-	91	92	-1.94	Neutral	198	30	0.005	Damaging	2.84	88	disease causing	Disease	POSSIBLY DAMAGING	Neutral	0	0	0	1	1	1	1	0	4
F206I	206	0.902	Loss of Strand (Pr = 0.26 | P = 0.03); Altered Transmembrane protein (Pr = 0.13 | P = 0.02)	ELME000346	797	798	-5.83	Deleterious	198	30	0	Damaging	2.84	88	disease causing	Disease	PROBABLY DAMAGING	Disease	1	1	1	1	1	1	1	1	8
M207L	207	0.881	Gain of Helix (Pr = 0.30 | P = 7.6e-03); Loss of Strand (Pr = 0.29 | P = 4.4e-03); Altered Transmembrane protein (Pr = 0.09 | P = 0.05)	ELME000346	797	798	-2.92	Deleterious	198	30	0	Damaging	2.84	88	disease causing	Disease	PROBABLY DAMAGING	Disease	1	1	1	1	1	1	1	1	8
A209T	209	0.363	-	-	176	177	-2.39	Neutral	198	30	0.01	Damaging	2.84	88	disease causing	Neutral	POSSIBLY DAMAGING	Neutral	0	0	0	1	1	0	1	0	3
A211V	211	0.604	Loss of Helix (Pr = 0.27 | P = 0.04); Gain of Strand (Pr = 0.27 | P = 0.02); Altered Transmembrane protein (Pr = 0.01 | P = 0.01)	ELME000239|ELME000346	362	363	-3.86	Deleterious	198	30	0	Damaging	2.84	88	disease causing	Disease	PROBABLY DAMAGING	Disease	1	1	1	1	1	1	1	1	8
A211T	211	0.486	-	-	362	363	-3.76	Deleterious	198	30	0	Damaging	2.84	88	disease causing	Neutral	PROBABLY DAMAGING	Disease	0	1	1	1	1	0	1	1	6
C212G	212	0.677	Gain of Strand (Pr = 0.27 | P = 0.01)	ELME000239|ELME000346	456	457	-8.22	Deleterious	198	30	0.034	Damaging	2.84	88	disease causing	Disease	BENIGN	Neutral	1	1	1	1	1	1	0	0	6
A213V	213	0.155	-	-	91	92	2.66	Neutral	198	30	1	Tolerated	2.84	88	disease causing	Neutral	BENIGN	Neutral	0	0	0	0	1	0	0	0	1
A213T	213	0.315	-	-	91	92	-0.45	Neutral	198	30	0.009	Damaging	2.84	88	polymorphism	Neutral	POSSIBLY DAMAGING	Neutral	0	0	0	1	0	0	1	0	2
N218S	218	0.589		ELME000053|ELME000064|ELME000313|ELME000333|ELME000336|PS00006	797	798	-4.03	Deleterious	198	30	0.083	Tolerated	2.84	88	disease causing	Disease	PROBABLY DAMAGING	Disease	1	1	1	0	1	1	1	1	7
M219T	219	0.533	Altered Ordered interface (Pr = 0.25 | P = 0.02)	ELME000052|ELME000313	361	362	-3.3	Deleterious	198	30	0.005	Damaging	2.84	88	disease causing	Disease	BENIGN	Disease	1	1	1	1	1	1	0	1	7
M219I	219	0.377	-	-	361	362	-0.51	Neutral	198	30	0.457	Tolerated	2.84	88	disease causing	Neutral	BENIGN	Neutral	0	1	0	0	1	0	0	0	2
M219V	219	0.281	-	-	361	362	-0.82	Neutral	198	30	0.362	Tolerated	2.84	88	disease causing	Neutral	BENIGN	Neutral	0	1	0	0	1	0	0	0	2
L220Q	220	0.56	Altered Ordered interface (Pr = 0.24 | P = 0.03)	ELME000313	456	457	-4.44	Deleterious	198	30	0.003	Damaging	2.84	88	disease causing	Disease	PROBABLY DAMAGING	Disease	1	1	1	1	1	1	1	1	8
L225V	225	0.472	-	-	797	798	-2.72	Deleterious	198	30	0	Damaging	2.84	88	disease causing	Disease	PROBABLY DAMAGING	Disease	0	1	1	1	1	1	1	1	7
G226A	226	0.554	Altered Ordered interface (Pr = 0.25 | P = 0.02)	ELME000313	797	798	-4.68	Deleterious	198	30	0.008	Damaging	2.84	88	disease causing	Disease	BENIGN	Disease	1	1	1	1	1	1	0	1	7
W227R	227	0.575	Altered Ordered interface (Pr = 0.28 | P = 5.7e-03)	ELME000093|ELME000102|ELME000271|ELME000278|ELME000313|PS00009	797	798	-8.5	Deleterious	198	30	0.002	Damaging	2.84	88	disease causing	Disease	PROBABLY DAMAGING	Disease	1	1	1	1	1	1	1	1	8
L230I	230	0.102	-	-	361	362	-0.34	Neutral	198	30	0.845	Tolerated	2.86	87	disease causing	Neutral	BENIGN	Neutral	0	1	0	0	1	0	0	0	2
K231R	231	0.11	-	-	456	457	-0.78	Neutral	198	30	0.642	Tolerated	2.87	83	disease causing	Neutral	BENIGN	Neutral	0	1	0	0	1	0	0	0	2
Q232L	232	0.433	-	-	362	363	-5.16	Deleterious	198	30	0.005	Damaging	2.88	64	disease causing	Neutral	POSSIBLY DAMAGING	Neutral	0	1	1	1	1	0	1	0	5
S236N	236	0.031	-	-	91	92	1.23	Neutral	198	30	1	Tolerated	2.87	50	polymorphism	Neutral	BENIGN	Neutral	0	0	0	0	0	0	0	0	0
R237H	237	0.033	-	-	30	31	-0.06	Neutral	198	30	0.411	Tolerated	2.95	45	polymorphism	Disease	BENIGN	Neutral	0	0	0	0	0	1	0	0	1
R237S	237	0.142	-	-	30	31	-1.3	Neutral	198	30	0.461	Tolerated	2.95	45	polymorphism	Disease	BENIGN	Neutral	0	0	0	0	0	1	0	0	1
R237C	237	0.112	-	-	30	31	-2.54	Deleterious	198	30	0.036	Damaging	2.95	45	polymorphism	Disease	PROBABLY DAMAGING	Neutral	0	0	1	1	0	1	1	0	4
G239R	239	0.066	-	-	30	31	0.58	Neutral	198	30	0.629	Tolerated	2.89	39	polymorphism	Neutral	BENIGN	Neutral	0	0	0	0	0	0	0	0	0
G239V	239	0.067	-	-	30	31	-1.02	Neutral	198	30	0.231	Tolerated	2.89	39	polymorphism	Neutral	BENIGN	Neutral	0	0	0	0	0	0	0	0	0
P240A	240	0.04	-	-	456	457	-2.46	Neutral	198	30	0.122	Tolerated	2.95	38	polymorphism	Neutral	BENIGN	Neutral	0	1	0	0	0	0	0	0	1
P240R	240	0.078	-	-	456	457	-2.29	Neutral	198	30	0.026	Damaging	2.95	38	polymorphism	Neutral	BENIGN	Neutral	0	1	0	1	0	0	0	0	2
P240L	240	0.066	-	-	456	457	-3.37	Deleterious	198	30	0.011	Damaging	2.95	38	polymorphism	Neutral	BENIGN	Neutral	0	1	1	1	0	0	0	0	3
D241N	241	0.045	-	-	362	363	-1.4	Neutral	198	30	0.043	Damaging	2.9	40	polymorphism	Neutral	BENIGN	Neutral	0	1	0	1	0	0	0	0	2
D241Y	241	0.089	-	-	362	363	-2.44	Neutral	198	30	0.005	Damaging	2.9	40	polymorphism	Neutral	BENIGN	Neutral	0	1	0	1	0	0	0	0	2
D241E	241	0.037	-	-	362	363	-0.91	Neutral	198	30	0.165	Tolerated	2.9	40	polymorphism	Neutral	BENIGN	Neutral	0	1	0	0	0	0	0	0	1
S243P	243	0.044	-	-	91	92	1.22	Neutral	198	30	0.386	Tolerated	2.88	47	polymorphism	Neutral	BENIGN	Neutral	0	0	0	0	0	0	0	0	0
E244Q	244	0.036	-	-	324	325	-0.88	Neutral	198	30	0.104	Tolerated	2.86	52	polymorphism	Neutral	BENIGN	Neutral	0	1	0	0	0	0	0	0	1
E244K	244	0.05	-	-	324	325	-1.32	Neutral	198	30	0.112	Tolerated	2.86	52	polymorphism	Neutral	BENIGN	Neutral	0	1	0	0	0	0	0	0	1
P246L	246	0.044	-	-	91	92	-1.17	Neutral	198	30	0.213	Tolerated	2.91	46	polymorphism	Neutral	POSSIBLY DAMAGING	Neutral	0	0	0	0	0	0	1	0	1
T249I	249	0.045	-	-	91	92	-0.51	Neutral	198	30	0.217	Tolerated	2.94	41	polymorphism	Neutral	BENIGN	Neutral	0	0	0	0	0	0	0	0	0
A250T	250	0.032	-	-	91	92	-0.18	Neutral	198	30	0.662	Tolerated	2.89	42	polymorphism	Neutral	BENIGN	Neutral	0	0	0	0	0	0	0	0	0
D251A	251	0.051	-	-	91	92	-0.3	Neutral	198	30	0.326	Tolerated	2.91	43	polymorphism	Neutral	BENIGN	Neutral	0	0	0	0	0	0	0	0	0
P252T	252	0.075	-	-	324	325	-1.2	Neutral	198	30	0.033	Damaging	2.91	42	polymorphism	Neutral	BENIGN	Neutral	0	1	0	1	0	0	0	0	2
P253R	253	0.088	-	-	91	92	-0.38	Neutral	198	30	0.517	Tolerated	2.93	41	polymorphism	Neutral	POSSIBLY DAMAGING	Neutral	0	0	0	0	0	0	1	0	1
P253Q	253	0.06	-	-	91	92	-0.13	Neutral	198	30	0.578	Tolerated	2.93	41	polymorphism	Neutral	POSSIBLY DAMAGING	Neutral	0	0	0	0	0	0	1	0	1
P253L	253	0.039	-	-	91	92	0.98	Neutral	198	30	0.347	Tolerated	2.93	41	polymorphism	Neutral	BENIGN	Neutral	0	0	0	0	0	0	0	0	0
P254S	254	0.042	-	-	91	92	0.4	Neutral	198	30	0.815	Tolerated	2.95	40	polymorphism	Neutral	BENIGN	Neutral	0	0	0	0	0	0	0	0	0
P254L	254	0.031	-	-	91	92	0.11	Neutral	198	30	0.463	Tolerated	2.95	40	polymorphism	Neutral	BENIGN	Neutral	0	0	0	0	0	0	0	0	0
P256L	256	0.053	-	-	176	177	0.55	Neutral	198	30	0.195	Tolerated	2.94	39	polymorphism	Neutral	BENIGN	Neutral	0	0	0	0	0	0	0	0	0
P257H	257	0.096	-	-	30	31	-0.83	Neutral	198	30	0.15	Tolerated	3.01	38	polymorphism	Neutral	BENIGN	Neutral	0	0	0	0	0	0	0	0	0
S258R	258	0.077	-	-	91	92	-0.22	Neutral	198	30	0.533	Tolerated	2.99	40	polymorphism	Neutral	BENIGN	Neutral	0	0	0	0	0	0	0	0	0
S258G	258	0.049	-	-	91	92	-0.78	Neutral	198	30	0.236	Tolerated	2.99	40	polymorphism	Neutral	BENIGN	Neutral	0	0	0	0	0	0	0	0	0
S258T	258	0.042	-	-	91	92	-0.73	Neutral	198	30	0.41	Tolerated	2.99	40	polymorphism	Neutral	POSSIBLY DAMAGING	Neutral	0	0	0	0	0	0	1	0	1
S259F	259	0.11	-	-	176	177	-2.08	Neutral	198	30	0.009	Damaging	2.99	40	polymorphism	Disease	POSSIBLY DAMAGING	Disease	0	0	0	1	0	1	1	1	4
R260W	260	0.066	-	-	91	92	-1.29	Neutral	198	30	0.013	Damaging	2.99	40	polymorphism	Neutral	PROBABLY DAMAGING	Neutral	0	0	0	1	0	0	1	0	2
P261S	261	0.047	-	-	456	457	-1.22	Neutral	198	30	0.314	Tolerated	2.99	40	polymorphism	Neutral	BENIGN	Neutral	0	1	0	0	0	0	0	0	1
P261L	261	0.055	-	-	456	457	-2.02	Neutral	198	30	0.11	Tolerated	2.99	40	polymorphism	Neutral	BENIGN	Neutral	0	1	0	0	0	0	0	0	1
P261T	261	0.048	-	-	456	457	-1.03	Neutral	198	30	0.291	Tolerated	2.99	40	polymorphism	Neutral	BENIGN	Neutral	0	1	0	0	0	0	0	0	1
P262L	262	0.053	-	-	324	325	-1.71	Neutral	198	30	0.22	Tolerated	2.99	39	polymorphism	Neutral	POSSIBLY DAMAGING	Neutral	0	1	0	0	0	0	1	0	2
A263T	263	0.03	-	-	91	92	0.57	Neutral	198	30	0.771	Tolerated	2.99	39	polymorphism	Neutral	BENIGN	Neutral	0	0	0	0	0	0	0	0	0
V264I	264	0.02	-	-	324	325	-0.24	Neutral	198	30	0.239	Tolerated	2.99	39	polymorphism	Neutral	BENIGN	Neutral	0	1	0	0	0	0	0	0	1
A265T	265	0.025	-	-	91	92	0.22	Neutral	198	30	0.599	Tolerated	3.09	38	polymorphism	Neutral	BENIGN	Neutral	0	0	0	0	0	0	0	0	0
G267R	267	0.131	-	-	324	325	-2.28	Neutral	198	30	0.071	Tolerated	3.07	37	polymorphism	Neutral	PROBABLY DAMAGING	Disease	0	1	0	0	0	0	1	1	3
P269S	269	0.177	-	-	797	798	-2.89	Deleterious	198	30	0.079	Tolerated	3.09	39	disease causing	Neutral	POSSIBLY DAMAGING	Neutral	0	1	1	0	1	0	1	0	4
P270S	270	0.112	-	-	456	457	-3.49	Deleterious	198	30	0.086	Tolerated	3.09	39	disease causing	Neutral	PROBABLY DAMAGING	Neutral	0	1	1	0	1	0	1	0	4
P270L	270	0.176	-	-	456	457	-4.43	Deleterious	198	30	0.106	Tolerated	3.09	39	disease causing	Neutral	PROBABLY DAMAGING	Neutral	0	1	1	0	1	0	1	0	4
Y271C	271	0.084	-	-	361	362	-2.63	Deleterious	198	30	0.098	Tolerated	3.09	39	polymorphism	Disease	PROBABLY DAMAGING	Neutral	0	1	1	0	0	1	1	0	4
Y272C	272	0.158	-	-	456	457	-3.51	Deleterious	198	30	0.019	Damaging	3.09	39	polymorphism	Disease	PROBABLY DAMAGING	Neutral	0	1	1	1	0	1	1	0	5
A273T	273	0.031	-	-	91	92	0.34	Neutral	198	30	1	Tolerated	3.09	38	polymorphism	Neutral	BENIGN	Neutral	0	0	0	0	0	0	0	0	0
T275A	275	0.069	-	-	91	92	-0.1	Neutral	198	30	0.764	Tolerated	3.13	36	polymorphism	Neutral	BENIGN	Neutral	0	0	0	0	0	0	0	0	0
T275I	275	0.109	-	-	91	92	-1.05	Neutral	198	30	0.391	Tolerated	3.13	36	polymorphism	Neutral	BENIGN	Neutral	0	0	0	0	0	0	0	0	0
A276V	276	0.091	-	-	362	363	-0.85	Neutral	198	30	0.208	Tolerated	3.12	35	polymorphism	Neutral	BENIGN	Neutral	0	1	0	0	0	0	0	0	1
A282D	282	0.248	-	-	324	325	-1.71	Neutral	198	30	0.029	Damaging	2.99	34	disease causing	Disease	BENIGN	Neutral	0	1	0	1	1	1	0	0	4
R283P	283	0.226	-	-	91	92	-0.2	Neutral	198	30	0.289	Tolerated	2.99	35	polymorphism	Neutral	POSSIBLY DAMAGING	Neutral	0	0	0	0	0	0	1	0	1
A284D	284	0.132	-	-	176	177	-1.7	Neutral	198	30	0.063	Tolerated	2.98	36	polymorphism	Disease	POSSIBLY DAMAGING	Neutral	0	0	0	0	0	1	1	0	2
A284T	284	0.047	-	-	176	177	-0.8	Neutral	198	30	0.209	Tolerated	2.98	36	polymorphism	Neutral	BENIGN	Neutral	0	0	0	0	0	0	0	0	0
A284S	284	0.039	-	-	176	177	-0.69	Neutral	198	30	0.337	Tolerated	2.98	36	polymorphism	Neutral	POSSIBLY DAMAGING	Neutral	0	0	0	0	0	0	1	0	1
V285M	285	0.05	-	-	30	31	0.04	Neutral	198	30	0.211	Tolerated	2.98	36	polymorphism	Neutral	BENIGN	Neutral	0	0	0	0	0	0	0	0	0
Y287S	287	0.197	-	-	91	92	-2.87	Deleterious	198	30	0.26	Tolerated	2.93	38	polymorphism	Disease	BENIGN	Neutral	0	0	1	0	0	1	0	0	2
Y287H	287	0.131	-	-	91	92	-1.27	Neutral	198	30	0.184	Tolerated	2.93	38	polymorphism	Neutral	BENIGN	Neutral	0	0	0	0	0	0	0	0	0
P288S	288	0.212	-	-	456	457	-2.95	Deleterious	198	30	0.073	Tolerated	3.12	36	disease causing	Disease	PROBABLY DAMAGING	Neutral	0	1	1	0	1	1	1	0	5
P288H	288	0.257	-	-	456	457	-3.66	Deleterious	198	30	0	Damaging	3.12	36	disease causing	Neutral	PROBABLY DAMAGING	Neutral	0	1	1	1	1	0	1	0	5
G289R	289	0.162	-	-	220	221	-1.05	Neutral	198	30	0.442	Tolerated	3.12	36	polymorphism	Neutral	BENIGN	Neutral	0	1	0	0	0	0	0	0	1
A290T	290	0.095	-	-	361	362	-1.05	Neutral	198	30	0.47	Tolerated	2.91	39	disease causing	Neutral	POSSIBLY DAMAGING	Neutral	0	1	0	0	1	0	1	0	3
P291L	291	0.157	-	-	361	362	-3.78	Deleterious	198	30	0.008	Damaging	2.91	39	disease causing	Neutral	POSSIBLY DAMAGING	Disease	0	1	1	1	1	0	1	1	6
P293A	293	0.08	-	-	91	92	-1.72	Neutral	198	30	0.076	Tolerated	2.91	40	polymorphism	Neutral	BENIGN	Neutral	0	0	0	0	0	0	0	0	0
A295T	295	0.045	-	-	176	177	-0.11	Neutral	198	30	0.275	Tolerated	3.09	38	polymorphism	Neutral	BENIGN	Neutral	0	0	0	0	0	0	0	0	0
A295V	295	0.068	-	-	176	177	-1.05	Neutral	198	30	0.059	Tolerated	3.09	38	polymorphism	Neutral	POSSIBLY DAMAGING	Neutral	0	0	0	0	0	0	1	0	1
D296Y	296	0.34	-	-	176	177	-2.12	Neutral	198	30	0.006	Damaging	2.92	38	disease causing	Neutral	POSSIBLY DAMAGING	Neutral	0	0	0	1	1	0	1	0	3
D296E	296	0.065	-	-	176	177	-0.54	Neutral	198	30	0.393	Tolerated	2.92	38	polymorphism	Neutral	BENIGN	Neutral	0	0	0	0	0	0	0	0	0
F297L	297	0.157	-	-	456	457	-2.16	Neutral	198	30	0.247	Tolerated	2.92	38	disease causing	Neutral	BENIGN	Neutral	0	1	0	0	1	0	0	0	2
K298R	298	0.059	-	-	91	92	-0.36	Neutral	198	30	0.517	Tolerated	2.92	38	polymorphism	Neutral	BENIGN	Neutral	0	0	0	0	0	0	0	0	0
L299M	299	0.029	-	-	6	7	0.47	Neutral	198	30	0.466	Tolerated	3.36	30	polymorphism	Neutral	BENIGN	Neutral	0	0	0	0	0	0	0	0	0
L300V	300	0.039	-	-	91	92	0.41	Neutral	198	30	0.876	Tolerated	3.26	33	polymorphism	Neutral	BENIGN	Neutral	0	0	0	0	0	0	0	0	0
L300Q	300	0.181	-	-	91	92	-0.15	Neutral	198	30	0.476	Tolerated	3.26	33	polymorphism	Neutral	POSSIBLY DAMAGING	Neutral	0	0	0	0	0	0	1	0	1
A301S	301	0.062	-	-	91	92	-0.07	Neutral	198	30	0.832	Tolerated	3.26	33	polymorphism	Neutral	BENIGN	Neutral	0	0	0	0	0	0	0	0	0
A301V	301	0.081	-	-	91	92	-1.17	Neutral	198	30	0.246	Tolerated	3.26	33	polymorphism	Neutral	POSSIBLY DAMAGING	Neutral	0	0	0	0	0	0	1	0	1
L302R	302	0.356	-	-	324	325	-1.26	Neutral	198	30	0.019	Damaging	3.26	33	polymorphism	Disease	POSSIBLY DAMAGING	Neutral	0	1	0	1	0	1	1	0	4
L302Q	302	0.255	-	-	324	325	-0.88	Neutral	198	30	0.131	Tolerated	3.26	33	polymorphism	Neutral	BENIGN	Neutral	0	1	0	0	0	0	0	0	1
L302M	302	0.074	-	-	324	325	-0.44	Neutral	198	30	0.044	Damaging	3.26	33	polymorphism	Neutral	POSSIBLY DAMAGING	Neutral	0	1	0	1	0	0	1	0	3
L302V	302	0.094	-	-	324	325	-0.44	Neutral	198	30	0.576	Tolerated	3.26	33	polymorphism	Neutral	BENIGN	Neutral	0	1	0	0	0	0	0	0	1
E304K	304	0.104	-	-	91	92	-1.01	Neutral	198	30	0.283	Tolerated	2.92	41	polymorphism	Neutral	BENIGN	Neutral	0	0	0	0	0	0	0	0	0
E304G	304	0.129	-	-	91	92	-1.78	Neutral	198	30	0.134	Tolerated	2.92	41	polymorphism	Neutral	BENIGN	Neutral	0	0	0	0	0	0	0	0	0
A305V	305	0.071	-	-	176	177	-0.49	Neutral	198	30	0.341	Tolerated	2.92	41	polymorphism	Neutral	POSSIBLY DAMAGING	Neutral	0	0	0	0	0	0	1	0	1
R306C	306	0.117	-	-	91	92	-1.23	Neutral	198	30	0.176	Tolerated	2.93	39	polymorphism	Neutral	PROBABLY DAMAGING	Neutral	0	0	0	0	0	0	1	0	1
G307R	307	0.119	-	-	91	92	-0.89	Neutral	198	30	0.161	Tolerated	2.93	39	polymorphism	Neutral	BENIGN	Neutral	0	0	0	0	0	0	0	0	0
K308R	308	0.033	-	-	30	31	-0.19	Neutral	198	30	0.676	Tolerated	3.13	37	polymorphism	Neutral	BENIGN	Neutral	0	0	0	0	0	0	0	0	0
Y315C	315	0.093	-	-	91	92	-1.27	Neutral	198	30	0.205	Tolerated	2.98	34	polymorphism	Disease	BENIGN	Neutral	0	0	0	0	0	1	0	0	1
N316Y	316	0.154	-	-	30	31	-1.85	Neutral	198	30	0.04	Damaging	2.91	35	polymorphism	Disease	BENIGN	Neutral	0	0	0	1	0	1	0	0	2
N316S	316	0.048	-	-	30	31	-0.57	Neutral	198	30	0.506	Tolerated	2.91	35	polymorphism	Neutral	BENIGN	Neutral	0	0	0	0	0	0	0	0	0
G317S	317	0.072	-	-	176	177	-0.66	Neutral	198	30	0.626	Tolerated	2.91	35	polymorphism	Neutral	BENIGN	Neutral	0	0	0	0	0	0	0	0	0
G317R	317	0.164	-	-	176	177	-1.26	Neutral	198	30	0.071	Tolerated	2.91	35	polymorphism	Neutral	PROBABLY DAMAGING	Neutral	0	0	0	0	0	0	1	0	1
H318Q	318	0.084	-	-	91	92	-1.14	Neutral	198	30	0.223	Tolerated	2.91	33	disease causing	Neutral	BENIGN	Neutral	0	0	0	0	1	0	0	0	1
H318R	318	0.122	-	-	91	92	-1.41	Neutral	198	30	0.104	Tolerated	2.91	33	polymorphism	Neutral	BENIGN	Neutral	0	0	0	0	0	0	0	0	0
H320D	320	0.256	-	-	456	457	-1.4	Neutral	198	30	0.17	Tolerated	2.93	29	disease causing	Neutral	POSSIBLY DAMAGING	Neutral	0	1	0	0	1	0	1	0	3
H320Y	320	0.131	-	-	456	457	-1.59	Neutral	198	30	0.02	Damaging	2.93	29	disease causing	Neutral	PROBABLY DAMAGING	Neutral	0	1	0	1	1	0	1	0	4
L322V	322	0.106	-	-	324	325	-0.6	Neutral	198	30	0.217	Tolerated	2.92	38	polymorphism	Neutral	BENIGN	Neutral	0	1	0	0	0	0	0	0	1
M323R	323	0.38	-	-	220	221	-1.25	Neutral	198	30	0.035	Damaging	2.92	38	polymorphism	Disease	BENIGN	Neutral	0	1	0	1	0	1	0	0	3
M323T	323	0.12	-	-	220	221	-0.29	Neutral	198	30	0.414	Tolerated	2.92	38	polymorphism	Neutral	BENIGN	Neutral	0	1	0	0	0	0	0	0	1
T324N	324	0.175	-	-	176	177	-1.03	Neutral	198	30	0.097	Tolerated	2.92	38	polymorphism	Neutral	POSSIBLY DAMAGING	Neutral	0	0	0	0	0	0	1	0	1
E325Q	325	0.117	-	-	456	457	-0.72	Neutral	198	30	0.307	Tolerated	2.92	41	disease causing	Disease	BENIGN	Neutral	0	1	0	0	1	1	0	0	3
E325K	325	0.253	-	-	456	457	-0.87	Neutral	198	30	0.327	Tolerated	2.92	41	disease causing	Disease	BENIGN	Neutral	0	1	0	0	1	1	0	0	3
Q326E	326	0.539		None	797	798	-1.43	Neutral	198	30	0.008	Damaging	2.92	41	disease causing	Disease	PROBABLY DAMAGING	Disease	1	1	0	1	1	1	1	1	7
N327K	327	0.63	Gain of Helix (Pr = 0.32 | P = 2.2e-03); Gain of Ubiquitylation at N327 (Pr = 0.16 | P = 0.04)	None	797	798	-2.92	Deleterious	198	30	0.004	Damaging	2.92	41	disease causing	Disease	PROBABLY DAMAGING	Disease	1	1	1	1	1	1	1	1	8
W328R	328	0.528	Gain of Intrinsic disorder (Pr = 0.58 | P = 5.1e-04); Gain of Helix (Pr = 0.27 | P = 0.03)	None	456	457	-4.32	Deleterious	198	30	0.35	Tolerated	2.92	41	disease causing	Disease	PROBABLY DAMAGING	Neutral	1	1	1	0	1	1	1	0	6
A332E	332	0.123	-	-	91	92	0.04	Neutral	198	30	0.413	Tolerated	2.93	40	disease causing	Neutral	BENIGN	Neutral	0	0	0	0	1	0	0	0	1
A332V	332	0.121	-	-	91	92	-0.87	Neutral	198	30	0.181	Tolerated	2.93	40	disease causing	Neutral	BENIGN	Neutral	0	0	0	0	1	0	0	0	1
A333V	333	0.13	-	-	324	325	-0.21	Neutral	198	30	0.85	Tolerated	2.93	40	disease causing	Neutral	BENIGN	Neutral	0	1	0	0	1	0	0	0	2
E334K	334	0.579	Gain of Ubiquitylation at E334 (Pr = 0.19 | P = 0.01)	ELME000100|ELME000108	797	798	-2.25	Neutral	198	30	0	Damaging	2.93	40	disease causing	Disease	PROBABLY DAMAGING	Disease	1	1	0	1	1	1	1	1	7
E334D	334	0.386	-	-	797	798	-1.71	Neutral	198	30	0	Damaging	2.93	40	disease causing	Neutral	PROBABLY DAMAGING	Neutral	0	1	0	1	1	0	1	0	4
R335P	335	0.439	-	-	30	31	-0.74	Neutral	198	30	0.135	Tolerated	2.92	38	polymorphism	Neutral	BENIGN	Neutral	0	0	0	0	0	0	0	0	0
Q336K	336	0.141	-	-	361	362	-0.81	Neutral	198	30	0.253	Tolerated	2.92	38	disease causing	Neutral	POSSIBLY DAMAGING	Neutral	0	1	0	0	1	0	1	0	3
P337A	337	0.062	-	-	30	31	0.18	Neutral	198	30	0.67	Tolerated	2.98	31	polymorphism	Neutral	BENIGN	Neutral	0	0	0	0	0	0	0	0	0
P337R	337	0.108	-	-	30	31	0.34	Neutral	198	30	0.633	Tolerated	2.98	31	polymorphism	Neutral	BENIGN	Neutral	0	0	0	0	0	0	0	0	0
P337S	337	0.084	-	-	30	31	0.47	Neutral	198	30	0.642	Tolerated	2.98	31	polymorphism	Neutral	BENIGN	Neutral	0	0	0	0	0	0	0	0	0
P338R	338	0.108	-	-	97	98	-0.09	Neutral	198	30	0.617	Tolerated	3.17	28	polymorphism	Neutral	BENIGN	Neutral	0	0	0	0	0	0	0	0	0
P338Q	338	0.07	-	-	97	98	0.16	Neutral	198	30	0.474	Tolerated	3.17	28	polymorphism	Neutral	BENIGN	Neutral	0	0	0	0	0	0	0	0	0
P338L	338	0.076	-	-	97	98	-0.25	Neutral	198	30	0.493	Tolerated	3.17	28	polymorphism	Neutral	BENIGN	Neutral	0	0	0	0	0	0	0	0	0
A339V	339	0.047	-	-	30	31	-0.58	Neutral	198	30	0.289	Tolerated	3.12	29	polymorphism	Neutral	BENIGN	Neutral	0	0	0	0	0	0	0	0	0
L340V	340	0.049	-	-	91	92	-0.31	Neutral	198	30	0.756	Tolerated	3.12	29	polymorphism	Neutral	BENIGN	Neutral	0	0	0	0	0	0	0	0	0
P344L	344	0.053	-	-	176	177	-0.56	Neutral	198	30	0.334	Tolerated	3.1	29	polymorphism	Neutral	BENIGN	Neutral	0	0	0	0	0	0	0	0	0
A345V	345	0.05	-	-	91	92	-0.57	Neutral	198	30	0.183	Tolerated	3.11	30	polymorphism	Neutral	BENIGN	Neutral	0	0	0	0	0	0	0	0	0
A346G	346	0.043	-	-	91	92	-0.45	Neutral	198	30	0.119	Tolerated	3.11	30	polymorphism	Neutral	BENIGN	Neutral	0	0	0	0	0	0	0	0	0
A346V	346	0.035	-	-	91	92	-0.87	Neutral	198	30	0.154	Tolerated	3.11	30	polymorphism	Neutral	BENIGN	Neutral	0	0	0	0	0	0	0	0	0
T348M	348	0.039	-	-	220	221	-0.71	Neutral	198	30	0.029	Damaging	3.12	29	polymorphism	Neutral	POSSIBLY DAMAGING	Neutral	0	1	0	1	0	0	1	0	3
P349S	349	0.052	-	-	91	92	-0.43	Neutral	198	30	0.719	Tolerated	3.12	31	polymorphism	Neutral	BENIGN	Neutral	0	0	0	0	0	0	0	0	0
A350T	350	0.038	-	-	97	98	-0.29	Neutral	198	30	0.584	Tolerated	3.13	29	polymorphism	Neutral	BENIGN	Neutral	0	0	0	0	0	0	0	0	0
A351S	351	0.029	-	-	97	98	0.34	Neutral	198	30	0.581	Tolerated	3.13	29	polymorphism	Neutral	BENIGN	Neutral	0	0	0	0	0	0	0	0	0
P352S	352	0.058	-	-	324	325	-1.3	Neutral	198	30	0.271	Tolerated	3.13	29	polymorphism	Neutral	BENIGN	Neutral	0	1	0	0	0	0	0	0	1
P352L	352	0.055	-	-	324	325	-1.61	Neutral	198	30	0.141	Tolerated	3.13	29	polymorphism	Neutral	BENIGN	Neutral	0	1	0	0	0	0	0	0	1
S353G	353	0.046	-	-	97	98	-0.77	Neutral	198	30	0.377	Tolerated	3.13	29	polymorphism	Neutral	BENIGN	Neutral	0	0	0	0	0	0	0	0	0
P354A	354	0.036	-	-	97	98	-1.06	Neutral	198	30	0.473	Tolerated	3.12	28	polymorphism	Neutral	BENIGN	Neutral	0	0	0	0	0	0	0	0	0
P354S	354	0.05	-	-	97	98	-0.7	Neutral	198	30	1	Tolerated	3.12	28	polymorphism	Neutral	BENIGN	Neutral	0	0	0	0	0	0	0	0	0
P354T	354	0.045	-	-	97	98	-0.88	Neutral	198	30	0.466	Tolerated	3.12	28	polymorphism	Neutral	BENIGN	Neutral	0	0	0	0	0	0	0	0	0
V355F	355	0.065	-	-	30	31	-0.72	Neutral	198	30	0.046	Damaging	3.13	27	polymorphism	Neutral	BENIGN	Neutral	0	0	0	1	0	0	0	0	1
G356S	356	0.039	-	-	176	177	-0.01	Neutral	198	30	0.793	Tolerated	3.13	26	polymorphism	Neutral	BENIGN	Neutral	0	0	0	0	0	0	0	0	0
S359P	359	0.047	-	-	91	92	0.44	Neutral	198	30	0.297	Tolerated	3.22	24	polymorphism	Neutral	BENIGN	Neutral	0	0	0	0	0	0	0	0	0
S359Y	359	0.058	-	-	91	92	-0.61	Neutral	198	30	0.036	Damaging	3.22	24	polymorphism	Neutral	BENIGN	Neutral	0	0	0	1	0	0	0	0	1
P360S	360	0.045	-	-	30	31	0.17	Neutral	198	30	0.719	Tolerated	3.21	23	polymorphism	Neutral	BENIGN	Neutral	0	0	0	0	0	0	0	0	0
P360L	360	0.034	-	-	30	31	-0.84	Neutral	198	30	0.317	Tolerated	3.21	23	polymorphism	Neutral	BENIGN	Neutral	0	0	0	0	0	0	0	0	0
P361L	361	0.032	-	-	91	92	-0.3	Neutral	198	30	0.414	Tolerated	3.22	22	polymorphism	Neutral	BENIGN	Neutral	0	0	0	0	0	0	0	0	0
L362V	362	0.023	-	-	30	31	-0.03	Neutral	198	30	0.325	Tolerated	3.22	22	polymorphism	Neutral	BENIGN	Neutral	0	0	0	0	0	0	0	0	0
A363T	363	0.028	-	-	30	31	-0.05	Neutral	198	30	0.574	Tolerated	2.98	26	polymorphism	Neutral	BENIGN	Neutral	0	0	0	0	0	0	0	0	0
A363G	363	0.03	-	-	30	31	0.14	Neutral	198	30	0.552	Tolerated	2.98	26	polymorphism	Neutral	BENIGN	Neutral	0	0	0	0	0	0	0	0	0
A363V	363	0.029	-	-	30	31	-0.08	Neutral	198	30	0.273	Tolerated	2.98	26	polymorphism	Neutral	BENIGN	Neutral	0	0	0	0	0	0	0	0	0
H364Q	364	0.03	-	-	91	92	0.21	Neutral	198	30	0.548	Tolerated	2.98	27	polymorphism	Neutral	BENIGN	Neutral	0	0	0	0	0	0	0	0	0
E365K	365	0.062	-	-	91	92	-0.19	Neutral	198	30	0.545	Tolerated	2.93	30	polymorphism	Neutral	POSSIBLY DAMAGING	Neutral	0	0	0	0	0	0	1	0	1
A366G	366	0.036	-	-	91	92	1.2	Neutral	198	30	0.491	Tolerated	2.92	31	polymorphism	Neutral	BENIGN	Neutral	0	0	0	0	0	0	0	0	0
E367Q	367	0.057	-	-	91	92	-0.38	Neutral	198	30	0.465	Tolerated	2.93	32	polymorphism	Neutral	BENIGN	Neutral	0	0	0	0	0	0	0	0	0
A368T	368	0.038	-	-	91	92	-0.21	Neutral	198	30	0.566	Tolerated	2.93	32	polymorphism	Neutral	BENIGN	Neutral	0	0	0	0	0	0	0	0	0
A370S	370	0.027	-	-	91	92	0.19	Neutral	198	30	0.747	Tolerated	3.06	23	polymorphism	Neutral	BENIGN	Neutral	0	0	0	0	0	0	0	0	0
A370T	370	0.025	-	-	91	92	-0.34	Neutral	198	30	0.232	Tolerated	3.06	23	polymorphism	Neutral	BENIGN	Neutral	0	0	0	0	0	0	0	0	0
A371T	371	0.041	-	-	91	92	-0.14	Neutral	198	30	0.638	Tolerated	3.06	23	polymorphism	Neutral	BENIGN	Neutral	0	0	0	0	0	0	0	0	0
P372A	372	0.065	-	-	30	31	-0.56	Neutral	198	30	0.137	Tolerated	3.06	21	polymorphism	Neutral	BENIGN	Neutral	0	0	0	0	0	0	0	0	0
L374R	374	0.195	-	-	176	177	-0.69	Neutral	198	30	0.077	Tolerated	3.25	27	polymorphism	Neutral	POSSIBLY DAMAGING	Neutral	0	0	0	0	0	0	1	0	1
D376Y	376	0.115	-	-	91	92	-1.92	Neutral	198	30	0.018	Damaging	3.22	30	polymorphism	Neutral	PROBABLY DAMAGING	Neutral	0	0	0	1	0	0	1	0	2
G377R	377	0.093	-	-	362	363	-1.26	Neutral	198	30	0.009	Damaging	3.31	31	polymorphism	Neutral	POSSIBLY DAMAGING	Neutral	0	1	0	1	0	0	1	0	3
S378N	378	0.047	-	-	220	221	-0.46	Neutral	198	30	0.335	Tolerated	3.31	31	disease causing	Neutral	BENIGN	Neutral	0	1	0	0	1	0	0	0	2
G384R	384	0.044	-	-	91	92	-0.96	Neutral	198	30	0.357	Tolerated	2.93	35	polymorphism	Neutral	BENIGN	Neutral	0	0	0	0	0	0	0	0	0
S385G	385	0.042	-	-	176	177	-0.51	Neutral	198	30	0.333	Tolerated	2.96	33	polymorphism	Neutral	BENIGN	Neutral	0	0	0	0	0	0	0	0	0
A386V	386	0.034	-	-	91	92	-0.36	Neutral	198	30	0.154	Tolerated	2.96	33	polymorphism	Neutral	BENIGN	Neutral	0	0	0	0	0	0	0	0	0
A386T	386	0.029	-	-	91	92	-0.45	Neutral	198	30	0.308	Tolerated	2.96	33	polymorphism	Neutral	BENIGN	Neutral	0	0	0	0	0	0	0	0	0
P391S	391	0.05	-	-	176	177	-1.48	Neutral	198	30	0.225	Tolerated	2.95	33	polymorphism	Neutral	BENIGN	Neutral	0	0	0	0	0	0	0	0	0
E392A	392	0.109	-	-	91	92	-1.21	Neutral	198	30	0.157	Tolerated	2.96	31	polymorphism	Neutral	BENIGN	Neutral	0	0	0	0	0	0	0	0	0
E392K	392	0.126	-	-	91	92	-1.13	Neutral	198	30	0.326	Tolerated	2.96	31	polymorphism	Neutral	POSSIBLY DAMAGING	Neutral	0	0	0	0	0	0	1	0	1
E393D	393	0.05	-	-	97	98	-0.05	Neutral	198	30	0.361	Tolerated	3.21	31	polymorphism	Neutral	BENIGN	Neutral	0	0	0	0	0	0	0	0	0
E393G	393	0.076	-	-	97	98	-0.11	Neutral	198	30	0.218	Tolerated	3.21	31	polymorphism	Neutral	BENIGN	Neutral	0	0	0	0	0	0	0	0	0
E394K	394	0.078	-	-	324	325	-1.06	Neutral	198	30	0.744	Tolerated	3.2	32	polymorphism	Neutral	BENIGN	Neutral	0	1	0	0	0	0	0	0	1
E395K	395	0.077	-	-	176	177	-0.8	Neutral	198	30	0.53	Tolerated	3.21	31	polymorphism	Neutral	BENIGN	Neutral	0	0	0	0	0	0	0	0	0
E395G	395	0.083	-	-	176	177	-1.11	Neutral	198	30	0.283	Tolerated	3.21	31	polymorphism	Neutral	BENIGN	Neutral	0	0	0	0	0	0	0	0	0
A397V	397	0.045	-	-	97	98	-0.87	Neutral	198	30	0.099	Tolerated	3.23	30	polymorphism	Neutral	BENIGN	Neutral	0	0	0	0	0	0	0	0	0
A401T	401	0.035	-	-	91	92	-0.16	Neutral	198	30	1	Tolerated	2.92	34	polymorphism	Neutral	BENIGN	Neutral	0	0	0	0	0	0	0	0	0
A401V	401	0.052	-	-	91	92	-0.84	Neutral	198	30	0.1	Tolerated	2.92	34	polymorphism	Neutral	POSSIBLY DAMAGING	Neutral	0	0	0	0	0	0	1	0	1
A402T	402	0.077	-	-	91	92	-0.45	Neutral	198	30	0.295	Tolerated	2.93	35	polymorphism	Neutral	POSSIBLY DAMAGING	Neutral	0	0	0	0	0	0	1	0	1
Q403E	403	0.029	-	-	91	92	0.87	Neutral	198	30	1	Tolerated	2.93	35	polymorphism	Neutral	BENIGN	Neutral	0	0	0	0	0	0	0	0	0
M404R	404	0.187	-	-	456	457	-2.14	Neutral	198	30	0.021	Damaging	2.93	35	disease causing	Neutral	POSSIBLY DAMAGING	Neutral	0	1	0	1	1	0	1	0	4
H405Y	405	0.247	-	-	456	457	-2.27	Neutral	198	30	0.248	Tolerated	2.93	35	disease causing	Neutral	PROBABLY DAMAGING	Neutral	0	1	0	0	1	0	1	0	3
P407L	407	0.141	-	-	456	457	-3.45	Deleterious	198	30	0.005	Damaging	2.93	35	disease causing	Neutral	PROBABLY DAMAGING	Neutral	0	1	1	1	1	0	1	0	5
P408S	408	0.166	-	-	456	457	-2.61	Deleterious	198	30	0.016	Damaging	2.93	35	disease causing	Neutral	PROBABLY DAMAGING	Neutral	0	1	1	1	1	0	1	0	5
L411R	411	0.12	-	-	97	98	-1.77	Neutral	198	30	0.075	Tolerated	2.93	35	polymorphism	Neutral	BENIGN	Neutral	0	0	0	0	0	0	0	0	0
G412R	412	0.064	-	-	91	92	-0.47	Neutral	198	30	0.52	Tolerated	2.93	34	polymorphism	Neutral	POSSIBLY DAMAGING	Neutral	0	0	0	0	0	0	1	0	1
D413N	413	0.217	-	-	797	798	-2.4	Neutral	198	30	0.013	Damaging	2.93	35	disease causing	Neutral	PROBABLY DAMAGING	Neutral	0	1	0	1	1	0	1	0	4
P414A	414	0.054	-	-	97	98	-0.73	Neutral	198	30	0.77	Tolerated	2.93	35	polymorphism	Neutral	BENIGN	Neutral	0	0	0	0	0	0	0	0	0
P414S	414	0.062	-	-	97	98	-0.66	Neutral	198	30	0.519	Tolerated	2.93	35	polymorphism	Neutral	BENIGN	Neutral	0	0	0	0	0	0	0	0	0
P414T	414	0.074	-	-	97	98	-0.3	Neutral	198	30	0.62	Tolerated	2.93	35	polymorphism	Neutral	BENIGN	Neutral	0	0	0	0	0	0	0	0	0
G415A	415	0.123	-	-	176	177	-0.89	Neutral	198	30	0.249	Tolerated	2.93	35	polymorphism	Neutral	BENIGN	Neutral	0	0	0	0	0	0	0	0	0
R416G	416	0.341	-	-	797	798	-2.96	Deleterious	198	30	0.024	Damaging	2.93	35	disease causing	Neutral	PROBABLY DAMAGING	Disease	0	1	1	1	1	0	1	1	6
R416Q	416	0.183	-	-	797	798	-1.52	Neutral	198	30	0.015	Damaging	2.93	35	disease causing	Neutral	PROBABLY DAMAGING	Neutral	0	1	0	1	1	0	1	0	4
R416W	416	0.3	-	-	797	798	-3.56	Deleterious	198	30	0.003	Damaging	2.93	35	disease causing	Neutral	PROBABLY DAMAGING	Neutral	0	1	1	1	1	0	1	0	5
A417G	417	0.083	-	-	91	92	-1.24	Neutral	198	30	0.308	Tolerated	2.93	35	polymorphism	Neutral	BENIGN	Neutral	0	0	0	0	0	0	0	0	0
A417V	417	0.067	-	-	91	92	0.01	Neutral	198	30	0.499	Tolerated	2.93	35	polymorphism	Neutral	BENIGN	Neutral	0	0	0	0	0	0	0	0	0
K419R	419	0.07	-	-	91	92	-0.09	Neutral	198	30	0.714	Tolerated	2.93	35	polymorphism	Neutral	BENIGN	Neutral	0	0	0	0	0	0	0	0	0
R422G	422	0.199	-	-	91	92	-1.63	Neutral	198	30	0.004	Damaging	3.03	24	polymorphism	Neutral	BENIGN	Neutral	0	0	0	1	0	0	0	0	1
S424T	424	0.155	-	-	797	798	-1.22	Neutral	198	30	0.005	Damaging	3.05	34	disease causing	Neutral	PROBABLY DAMAGING	Neutral	0	1	0	1	1	0	1	0	4
R427W	427	0.305	-	-	797	798	-4.51	Deleterious	198	30	0.038	Damaging	3.05	34	disease causing	Neutral	BENIGN	Neutral	0	1	1	1	1	0	0	0	4
R427Q	427	0.156	-	-	797	798	-2.27	Neutral	198	30	0.01	Damaging	3.05	34	disease causing	Neutral	POSSIBLY DAMAGING	Neutral	0	1	0	1	1	0	1	0	4
R427G	427	0.371	-	-	797	798	-4.07	Deleterious	198	30	0.003	Damaging	3.05	34	disease causing	Neutral	PROBABLY DAMAGING	Disease	0	1	1	1	1	0	1	1	6
R429G	429	0.734	Altered Disordered interface (Pr = 0.31 | P = 0.02)	ELME000012|ELME000233	797	798	-3.97	Deleterious	198	30	0.002	Damaging	3.05	33	disease causing	Neutral	PROBABLY DAMAGING	Disease	1	1	1	1	1	0	1	1	7
P430L	430	0.26	-	-	176	177	-2.88	Deleterious	198	30	0.006	Damaging	3.05	33	disease causing	Neutral	POSSIBLY DAMAGING	Neutral	0	0	1	1	1	0	1	0	4
P430Q	430	0.257	-	-	176	177	-1.87	Neutral	198	30	0.004	Damaging	3.05	33	disease causing	Neutral	PROBABLY DAMAGING	Neutral	0	0	0	1	1	0	1	0	3
D432G	432	0.724	Altered Disordered interface (Pr = 0.37 | P = 6.6e-03)	ELME000091|ELME000097|ELME000098|ELME000233	797	798	-4.06	Deleterious	198	30	0	Damaging	3.05	33	disease causing	Neutral	PROBABLY DAMAGING	Disease	1	1	1	1	1	0	1	1	7
A434V	434	0.165	-	-	362	363	-1.73	Neutral	198	30	0.006	Damaging	3.05	33	disease causing	Neutral	PROBABLY DAMAGING	Neutral	0	1	0	1	1	0	1	0	4
I435V	435	0.12	-	-	220	221	0.03	Neutral	198	30	0.638	Tolerated	3.05	33	disease causing	Neutral	BENIGN	Neutral	0	1	0	0	1	0	0	0	2
I435M	435	0.328	-	-	220	221	-1.39	Neutral	198	30	0.003	Damaging	3.05	33	disease causing	Neutral	PROBABLY DAMAGING	Neutral	0	1	0	1	1	0	1	0	4
