# Supplementary material for: In silico analysis of non-synonymous single nucleotide polymorphisms (nsSNPs) in the human GJA3 gene associated with congenital cataract
Source: BMC Mol Cell Biol. 2020 Mar 6;21:12. doi: 10.1186/s12860-020-00252-7 (PMC7060521; doi:10.1186/s12860-020-00252-7)
Supplement: Supplementary file 3 — Additional file 3. The effects of 88 high-risk nsSNPs of GJA3 gene on protein stability predicted by I-Mutant 3.0, MUpro and INPS tools. [file 12860_2020_252_MOESM3_ESM.xlsx]

## Sheet: Sheet1
Additional file 3. The effects of 88 high-risk nsSNPs of GJA3 gene on protein stability predicted by I-Mutant 3.0, MUpro and INPS tools.
high-risk nsSNP	I-Mutation 3.0	Mupro	INPS-MD		MAF
M1I	-0.55	-0.23865	-1.13502		None
M1V	-0.61	-0.836047	-1.31632		None
G2D	-0.73	-1.10619	-0.623509		None
G2S	-1.02	-1.24964	-0.442117		None
D3H	-0.54	-1.14657	-0.214937		None
D3Y	-0.08	-0.860334	-0.447922		None
S5R	0.17	-1.16902	-0.101852	T>G	G=0.00001 (1/125568, TOPMED)	G=0.0000 (1/31388, GnomAD)
G8E	-0.36	-0.657407	0.0269419	C>T	T=0.00003 (6/178354, GnomAD_exome)	T=0.00002 (3/125568, TOPMED)	T=0.00002 (2/105108, ExAC)
L11S	-2.37	-1.45658	-2.46901		None
E12K	-0.92	-0.976761	-0.522872		None
H17R	0.01	-0.645574	-0.484705	T>C	C=0.00002 (3/196404, GnomAD_exome)	C=0.00003 (3/106276, ExAC)
T19M	-0.17	-0.427268	-0.825206		None
W25L	-0.82	-0.149426	-1.25797		None
V28M	-1.33	-0.932614	-0.536525		None
F30L	-1.28	-0.638406	-1.66225	A>G	G=0.0000 (0/78700, PAGE_STUDY)
I31F	-1.43	-1.27431	-1.29451		None
F32L	-1.21	-1.05044	-1.79407		None
R33H	-1.29	-1.06221	-1.06069	C>G / C>T	T=0.00001 (1/125568, TOPMED)	G=0.0001 (1/13004, GO-ESP)
R33P	-0.48	-1.09246	-0.678792	C>G / C>T	T=0.00001 (1/125568, TOPMED)	G=0.0001 (1/13004, GO-ESP)
R33L	-0.35	-0.120385	0.960706	C>G / C>T	T=0.00001 (1/125568, TOPMED)	G=0.0001 (1/13004, GO-ESP)
A40T	-0.71	-1.2498	-0.667522	C>T	T=0.00001 (3/242442, GnomAD_exome)	T=0.00001 (1/109348, ExAC)
A40V	-0.14	-0.221483	0.0105073	G>A / G>C	A=0.00000 (1/242322, GnomAD_exome)	C=0.0001 (1/13006, GO-ESP)
E42A	-0.58	-0.940152	-0.585573		None
V44L	-0.81	-0.658505	-1.15978	C>A / C>T	T=0.00000 (1/246200, GnomAD_exome)
V44M	-0.92	-0.861302	-0.736625	C>A / C>T	T=0.00000 (1/246200, GnomAD_exome)
W45S	-1.46	-1.12342	-2.53433		None
D47N	-0.13	-0.835783	-0.615491		None
D47Y	0.63	-0.733169	-0.361675		None
E48G	-1.07	-1.04925	-1.04502		None
S50P	0.05	-0.980009	-0.949328		None
N55D	-0.18	-0.441605	-0.47264		None
P59L	-0.68	0.231014	-1.06083	G>A	None
E62K	-0.71	-0.620742	-0.370622	C>G	G=0.00001 (1/125568, TOPMED)	G=0.0000 (1/31384, GnomAD)
N63S	-0.37	-0.713844	-0.373223		None
D67N	-0.86	-0.928286	-0.449011	C>T	T=0.00001 (2/250126, GnomAD_exome)	T=0.00002 (2/112100, ExAC)
R76H	-1.32	-1.43723	-1.08482		None
R76G	-1.19	-1.67719	-1.40927		None
F77V	-1.44	-1.1899	-1.90026		None
Q81P	-0.38	-1.18845	-0.43315	T>G	G=0.00002 (2/125568, TOPMED)
I82N	-1.98	-1.75708	-3.05488	A>T	T=0.00001 (1/125568, TOPMED)
V85L	-1.05	-0.460527	-1.27328	C>A / C>T	T=0.00001 (2/248610, GnomAD_exome)	T=0.0000 (1/95764, ExAC)	A=0.0001 (2/31372, GnomAD)
V85M	-1.18	-0.796059	-0.88301	C>A / C>T	T=0.00001 (2/248610, GnomAD_exome)	T=0.0000 (1/95764, ExAC)	A=0.0001 (2/31372, GnomAD)
T87A	-1.11	-0.787566	-1.01744	T>C	C=0.00000 (1/247940, GnomAD_exome)	C=0.0000 (1/91132, ExAC)
T87M	-0.21	-0.0676728	-0.254618		None
P88S	-1.54	-1.40137	-1.0987	G>A	A=0.0000 (1/31376, GnomAD)
P88L	-0.66	-0.216798	-1.07395	G>A	A=0.00000 (1/246912, GnomAD_exome)
L90F	-0.89	-0.862716	-0.536521		None
G94A	-0.67	-1.23131	-0.489897	C>G	G=0.00000 (1/241130, GnomAD_exome)	G=0.0000 (1/69214, ExAC)
H98Q	-0.21	-0.336848	-0.8885	G>T	T=0.00001 (2/233416, GnomAD_exome)	T=0.0000 (1/58078, ExAC)
R101P	-0.69	-1.17034	-1.32683	C>G / C>T	T=0.00000 (1/224534, GnomAD_exome)
G143R	-0.71	-0.260461	-0.0574386		None
G143E	-0.81	-0.384085	-0.337878		None
L146R	-2.17	-1.90401	-1.08016	A>C	C=0.00000 (1/246474, GnomAD_exome)	C=0.0000 (1/98042, ExAC)
R147Q	-1.22	-0.673395	-1.06486	C>T	T=0.00000 (1/246656, GnomAD_exome)	T=0.00002 (2/125568, TOPMED)	T=0.000 (1/3854, ALSPAC)	T=0.000 (0/3708, TWINSUK)
R147W	-0.66	-0.499096	0.621284	G>A	A=0.00000 (1/246528, GnomAD_exome)	A=0.0000 (1/98858, ExAC)
T148I	-0.83	-0.360474	0.0559203		None
N152I	0.86	-0.150041	0.130001	T>A	None
F155V	-1.54	-1.57647	-1.53402	A>C	C=0.00003 (4/125568, TOPMED)	C=0.0000 (1/31360, GnomAD)
K156Q	-0.63	-0.757568	-0.738534		None
T157K	-0.96	-1.50085	-0.89098		None
G162C	-0.99	-0.220577	-0.639397	C>A / C>T	T=0.00001 (2/250438, GnomAD_exome)	A=0.00002 (2/125568, TOPMED)
G162S	-1.12	-0.644095	-0.580997	C>A / C>T	T=0.00001 (2/250438, GnomAD_exome)	A=0.00002 (2/125568, TOPMED)
Q167R	-0.23	-0.605112	-0.299234	T>C	C=0.00000 (1/250556, GnomAD_exome)
G172D	-0.95	-0.692178	-0.790295	C>T	T=0.00000 (1/250616, GnomAD_exome)
G172S	-1.16	-0.86749	-0.580997	C>T	T=0.00001 (2/250644, GnomAD_exome)	T=0.00001 (1/125568, TOPMED)	T=0.00001 (1/119902, ExAC)
F173L	-1.21	-1.05255	-1.87716	A>G	G=0.00001 (3/250588, GnomAD_exome)	G=0.00002 (2/119910, ExAC)
P177R	-0.91	-0.147739	-0.179222	G>A / G>C	A=0.0001 (2/31380, GnomAD)	C=0.0001 (1/13006, GO-ESP)
P177L	-0.63	0.531225	-1.02636	G>A / G>C	A=0.0001 (2/31380, GnomAD)	C=0.0001 (1/13006, GO-ESP)
R180G	-1.46	-0.743077	-1.4237	G>C	C=0.00000 (1/250598, GnomAD_exome)	C=0.00001 (1/120154, ExAC)
R183G	-1.3	-1.12607	-1.45088	G>C	C=0.00001 (2/250812, GnomAD_exome)	C=0.00002 (2/120292, ExAC)
P187L	-0.95	-0.180601	-1.05177		None
P187S	-1.81	-1.13212	-0.962785		None
N188I	0.59	-0.100087	0.255632	T>A / T>C / T>G	C=0.00000 (1/251120, GnomAD_exome)	C=0.00002 (2/125568, TOPMED)	C=0.00001 (1/120476, ExAC)	C=0.0001 (1/13006, GO-ESP)
N188S	-0.56	-0.94004	-0.346541	T>A / T>C / T>G	C=0.00000 (1/251120, GnomAD_exome)	C=0.00002 (2/125568, TOPMED)	C=0.00001 (1/120476, ExAC)	C=0.0001 (1/13006, GO-ESP)
N188T	-0.35	-1.17083	-0.198902	T>A / T>C / T>G	C=0.00000 (1/251120, GnomAD_exome)	C=0.00002 (2/125568, TOPMED)	C=0.00001 (1/120476, ExAC)	C=0.0001 (1/13006, GO-ESP)
V190G	-2.13	-2.48298	-3.68378	A>C	C=0.00000 (1/251112, GnomAD_exome)	C=0.00003 (4/125568, TOPMED)
F193L	-1.11	-0.634508	-1.8361		None
F193S	-1.72	-1.45221	-2.86537		None
S195F	0.07	-0.609691	-0.795616		None
P197S	-1.54	-1.32905	-1.02336		None
T198M	-0.08	-0.19355	-0.372051	G>A	A=0.00000 (1/251160, GnomAD_exome)
E199A	-0.45	-1.50048	-0.53118		None
F206I	-0.56	-0.73618	-1.46629	A>T	T=0.0000 (1/78656, PAGE_STUDY)
M207L	-0.81	-0.829331	-1.46204	T>G	G=0.00000 (1/251036, GnomAD_exome)
A211V	0.05	-0.0814067	-0.829519	G>A	A=0.00001 (2/250664, GnomAD_exome)	A=0.00002 (2/125568, TOPMED)	A=0.00001 (1/119060, ExAC)
L220Q	-1.6	-1.6492	-1.84891		None
W227R	-0.92	-1.18454	-2.14187		None
N327K	0.2	-0.832412	0.118279	G>T	T=0.00003 (5/183362, GnomAD_exome)	T=0.0001 (4/30270, ExAC)
