# Supplementary material for: In silico analysis of non-synonymous single nucleotide polymorphisms (nsSNPs) in the human GJA3 gene associated with congenital cataract
Source: BMC Mol Cell Biol. 2020 Mar 6;21:12. doi: 10.1186/s12860-020-00252-7 (PMC7060521; doi:10.1186/s12860-020-00252-7)
Supplement: Supplementary file 4 — Additional file 4. Predictions of post-translational modification sites in GJA3 protein by ModPred. [file 12860_2020_252_MOESM4_ESM.xlsx]

## Sheet: Sheet1
Additional file 4. Predictions of post-translational modification sites in GJA3 protein by ModPred.
Residue	Modification	Score	Confidence
G2	Proteolytic cleavage	0.52	Low
G2	N-terminal acetylation	0.53	Low
D3	Proteolytic cleavage	0.7	Medium
W4	Proteolytic cleavage	0.84	Medium
S5	Proteolytic cleavage	0.59	Low
F6	Proteolytic cleavage	0.69	Medium
R9	Methylation	0.59	Low
R9	Proteolytic cleavage	0.73	Medium
R9	ADP-ribosylation	0.73	Medium
N13	GPI anchor amidation	0.56	Medium
A14	Amidation	0.89	High
Q15	Pyrrolidone carboxylic acid	0.57	Medium
Q15	Amidation	0.52	Medium
H17	Proteolytic cleavage	0.51	Low
S18	O-linked glycosylation	0.75	Medium
T19	Amidation	0.97	High
K23	Proteolytic cleavage	0.67	Low
K23	Ubiquitination	0.52	Low
R33	Proteolytic cleavage	0.67	Low
E42	Proteolytic cleavage	0.79	Medium
D43	Proteolytic cleavage	0.71	Medium
G46	Proteolytic cleavage	0.67	Low
D47	Proteolytic cleavage	0.62	Low
Q49	Pyrrolidone carboxylic acid	0.6	Medium
S50	Proteolytic cleavage	0.75	Medium
D51	Proteolytic cleavage	0.51	Low
C54	Disulfide linkage	0.79	High
C61	Disulfide linkage	0.63	Low
C65	Disulfide linkage	0.52	Low
D67	Proteolytic cleavage	0.8	Medium
R68	Proteolytic cleavage	0.75	Medium
R68	ADP-ribosylation	0.67	Medium
P71	Proteolytic cleavage	0.51	Low
I75	Amidation	0.83	Medium
R76	Proteolytic cleavage	0.55	Low
T89	Amidation	0.66	Medium
Y92	Amidation	0.73	Medium
Y92	Proteolytic cleavage	0.59	Low
L93	Proteolytic cleavage	0.71	Medium
G94	Proteolytic cleavage	0.67	Low
H95	Proteolytic cleavage	0.77	Medium
V96	Proteolytic cleavage	0.79	Medium
L97	Proteolytic cleavage	0.85	Medium
H98	Proteolytic cleavage	0.92	High
I99	Proteolytic cleavage	0.81	Medium
V100	Proteolytic cleavage	0.51	Low
R101	Proteolytic cleavage	0.95	High
M102	Proteolytic cleavage	0.69	Medium
E103	Proteolytic cleavage	0.52	Low
E103	Carboxylation	0.87	Medium
E104	Carboxylation	0.8	Medium
E104	Proteolytic cleavage	0.66	Low
K105	Proteolytic cleavage	0.78	Medium
K106	Proteolytic cleavage	0.52	Low
K106	SUMOylation	0.69	Medium
E108	Carboxylation	0.87	Medium
E108	Proteolytic cleavage	0.51	Low
E110	Proteolytic cleavage	0.54	Low
E110	Carboxylation	0.9	Medium
E111	Carboxylation	0.9	Medium
E112	Carboxylation	0.9	Medium
E113	Carboxylation	1	High
Q114	Proteolytic cleavage	0.68	Low
K116	SUMOylation	0.67	Low
K116	Proteolytic cleavage	0.79	Medium
K116	Acetylation	0.6	Low
R117	ADP-ribosylation	0.6	Low
R117	Proteolytic cleavage	0.73	Medium
E118	Proteolytic cleavage	0.74	Medium
E118	Carboxylation	0.97	High
S119	Phosphorylation	0.97	High
P120	Proteolytic cleavage	0.5	Low
P120	Hydroxylation	0.87	Medium
S121	Amidation	0.77	Medium
S121	Phosphorylation	0.93	High
P122	Hydroxylation	0.63	Medium
K123	Methylation	0.52	Low
K123	Ubiquitination	0.73	Medium
K123	SUMOylation	0.62	Low
K123	Proteolytic cleavage	0.61	Low
E124	ADP-ribosylation	0.66	Low
Q127	Proteolytic cleavage	0.73	Medium
D128	Proteolytic cleavage	0.79	Medium
P130	Proteolytic cleavage	0.73	Medium
S131	Phosphorylation	0.73	Medium
S131	Proteolytic cleavage	0.81	Medium
S131	O-linked glycosylation	0.52	Low
S132	Phosphorylation	0.71	Medium
S132	O-linked glycosylation	0.5	Low
R133	Proteolytic cleavage	0.87	Medium
D134	Proteolytic cleavage	0.93	High
D135	Proteolytic cleavage	0.86	Medium
R136	Proteolytic cleavage	0.95	High
R136	Methylation	0.6	Low
G137	Proteolytic cleavage	0.86	Medium
R138	Proteolytic cleavage	0.96	High
R138	Methylation	0.78	Medium
V139	Proteolytic cleavage	0.76	Medium
R140	Proteolytic cleavage	0.97	High
M141	Proteolytic cleavage	0.85	Medium
A142	Proteolytic cleavage	0.67	Low
A142	Amidation	0.59	Medium
G143	Proteolytic cleavage	0.78	Medium
A144	Proteolytic cleavage	0.71	Medium
R147	Proteolytic cleavage	0.75	Medium
T148	Proteolytic cleavage	0.55	Low
K156	SUMOylation	0.52	Low
Y168	Proteolytic cleavage	0.5	Low
G172	Proteolytic cleavage	0.52	Low
K176	SUMOylation	0.76	Medium
K176	Acetylation	0.5	Low
C181	Disulfide linkage	0.63	Low
P185	Hydroxylation	0.6	Low
P185	Amidation	0.5	Medium
C186	Disulfide linkage	0.68	Medium
P187	Hydroxylation	0.57	Low
C192	Disulfide linkage	0.6	Low
P197	Hydroxylation	0.64	Medium
V210	Amidation	0.67	Medium
N218	Proteolytic cleavage	0.51	Low
Y223	Sulfation	0.57	Low
K228	Acetylation	0.64	Low
K229	Methylation	0.51	Low
K229	Proteolytic cleavage	0.65	Low
K231	Proteolytic cleavage	0.55	Low
Q232	Pyrrolidone carboxylic acid	0.66	Medium
Q232	Proteolytic cleavage	0.82	Medium
G233	Proteolytic cleavage	0.56	Low
V234	Proteolytic cleavage	0.57	Low
T235	O-linked glycosylation	0.58	Low
T235	Phosphorylation	0.51	Low
T235	Proteolytic cleavage	0.88	High
S236	Proteolytic cleavage	0.82	Medium
S236	O-linked glycosylation	0.78	Medium
R237	ADP-ribosylation	0.5	Low
R237	Methylation	0.59	Low
R237	Proteolytic cleavage	0.89	High
L238	Proteolytic cleavage	0.67	Low
P240	Proteolytic cleavage	0.75	Medium
D241	Proteolytic cleavage	0.69	Medium
A242	Proteolytic cleavage	0.62	Low
S243	O-linked glycosylation	0.88	Medium
E244	Proteolytic cleavage	0.77	Medium
P246	Proteolytic cleavage	0.73	Medium
G248	Proteolytic cleavage	0.62	Low
T249	O-linked glycosylation	0.93	High
T249	Phosphorylation	0.62	Low
A250	Proteolytic cleavage	0.62	Low
P252	Amidation	0.64	Medium
P254	Proteolytic cleavage	0.67	Low
P254	Hydroxylation	0.53	Low
P254	Amidation	0.8	Medium
P257	Hydroxylation	0.7	Medium
P257	Proteolytic cleavage	0.54	Low
S258	Proteolytic cleavage	0.64	Low
S258	O-linked glycosylation	0.77	Medium
S259	O-linked glycosylation	0.78	Medium
R260	ADP-ribosylation	0.67	Medium
R260	Methylation	0.57	Low
P262	Proteolytic cleavage	0.66	Low
A263	Proteolytic cleavage	0.62	Low
V264	Proteolytic cleavage	0.65	Low
A265	Proteolytic cleavage	0.71	Medium
I266	Proteolytic cleavage	0.72	Medium
G267	Proteolytic cleavage	0.75	Medium
P269	Hydroxylation	0.57	Low
Y271	Phosphorylation	0.5	Low
Y271	Proteolytic cleavage	0.58	Low
Y272	Proteolytic cleavage	0.62	Low
H274	Amidation	0.54	Medium
H274	Proteolytic cleavage	0.5	Low
T275	O-linked glycosylation	0.73	Medium
T275	Proteolytic cleavage	0.56	Low
P278	Amidation	0.63	Medium
P278	Proteolytic cleavage	0.71	Medium
L279	Proteolytic cleavage	0.51	Low
Q281	Proteolytic cleavage	0.77	Medium
A282	Amidation	0.8	Medium
A282	Proteolytic cleavage	0.61	Low
R283	Methylation	0.53	Low
R283	Proteolytic cleavage	0.93	High
R283	ADP-ribosylation	0.7	Medium
A284	Proteolytic cleavage	0.62	Low
V285	Proteolytic cleavage	0.7	Medium
V285	Amidation	0.97	High
G286	Proteolytic cleavage	0.72	Medium
P288	Proteolytic cleavage	0.7	Medium
P288	Hydroxylation	0.79	Medium
P291	Hydroxylation	0.8	Medium
P292	Hydroxylation	0.5	Low
P293	Hydroxylation	0.63	Medium
D296	Proteolytic cleavage	0.68	Low
K298	Ubiquitination	0.83	High
K298	Proteolytic cleavage	0.58	Low
K298	Methylation	0.77	Medium
K298	SUMOylation	0.82	Medium
K298	Acetylation	0.78	Medium
L299	Amidation	0.5	Medium
E304	Proteolytic cleavage	0.54	Low
R306	Methylation	0.6	Low
R306	Proteolytic cleavage	0.73	Medium
K308	Ubiquitination	0.61	Low
K313	Methylation	0.62	Low
K313	Ubiquitination	0.69	Medium
K313	Acetylation	0.67	Medium
K313	Proteolytic cleavage	0.69	Medium
N316	Proteolytic cleavage	0.57	Low
H320	Proteolytic cleavage	0.53	Low
E334	Proteolytic cleavage	0.57	Low
R335	ADP-ribosylation	0.61	Low
Q336	Pyrrolidone carboxylic acid	0.63	Medium
P338	Hydroxylation	0.6	Low
P338	Proteolytic cleavage	0.5	Low
K341	Acetylation	0.53	Low
K341	Methylation	0.88	Medium
K341	Ubiquitination	0.68	Medium
K341	Proteolytic cleavage	0.84	Medium
A342	Proteolytic cleavage	0.55	Low
Y343	Amidation	0.78	Medium
P344	Proteolytic cleavage	0.69	Medium
P344	Hydroxylation	0.57	Low
S347	O-linked glycosylation	0.86	Medium
S347	Proteolytic cleavage	0.53	Low
T348	Phosphorylation	0.8	Medium
T348	O-linked glycosylation	0.84	Medium
P349	Proteolytic cleavage	0.67	Low
P349	Hydroxylation	0.7	Medium
P352	Proteolytic cleavage	0.76	Medium
P352	Hydroxylation	0.89	Medium
S353	O-linked glycosylation	0.73	Medium
S353	Phosphorylation	0.87	Medium
G356	Proteolytic cleavage	0.67	Low
S357	Proteolytic cleavage	0.54	Low
S357	O-linked glycosylation	0.81	Medium
S357	Phosphorylation	0.62	Low
S358	O-linked glycosylation	0.55	Low
S358	Amidation	1	High
S359	Phosphorylation	0.9	High
P360	Hydroxylation	0.57	Low
E365	Proteolytic cleavage	0.61	Low
P372	Proteolytic cleavage	0.66	Low
L373	Proteolytic cleavage	0.5	Low
L375	Proteolytic cleavage	0.57	Low
D376	Proteolytic cleavage	0.81	Medium
G377	Proteolytic cleavage	0.56	Low
S378	Phosphorylation	0.64	Low
S378	O-linked glycosylation	0.74	Medium
S380	Proteolytic cleavage	0.6	Low
S380	Phosphorylation	0.73	Medium
S381	Phosphorylation	0.72	Medium
E383	Proteolytic cleavage	0.76	Medium
G384	Proteolytic cleavage	0.66	Low
S385	Proteolytic cleavage	0.73	Medium
S385	Phosphorylation	0.56	Low
L387	Proteolytic cleavage	0.58	Low
A388	Proteolytic cleavage	0.66	Low
G389	Proteolytic cleavage	0.52	Low
T390	Phosphorylation	0.84	Medium
P391	Hydroxylation	0.52	Low
Q396	Proteolytic cleavage	0.53	Low
Q396	Pyrrolidone carboxylic acid	0.57	Medium
A397	Amidation	0.77	Medium
T399	O-linked glycosylation	0.69	Low
T399	Proteolytic cleavage	0.61	Low
T400	Proteolytic cleavage	0.62	Low
T400	O-linked glycosylation	0.55	Low
Q403	Pyrrolidone carboxylic acid	0.5	Low
Q403	Proteolytic cleavage	0.85	Medium
P410	Proteolytic cleavage	0.69	Medium
G412	Proteolytic cleavage	0.81	Medium
D413	Proteolytic cleavage	0.61	Low
P414	Proteolytic cleavage	0.7	Medium
P414	Amidation	0.6	Medium
R416	Proteolytic cleavage	0.89	High
R416	Methylation	0.75	Medium
R416	ADP-ribosylation	0.9	Medium
A417	Proteolytic cleavage	0.69	Medium
S418	Phosphorylation	0.76	Medium
S418	O-linked glycosylation	0.55	Low
S418	Proteolytic cleavage	0.71	Medium
K419	Methylation	0.87	Medium
K419	Ubiquitination	0.79	High
K419	Acetylation	0.55	Low
K419	SUMOylation	0.63	Low
K419	Proteolytic cleavage	0.86	Medium
A420	Proteolytic cleavage	0.75	Medium
S421	Proteolytic cleavage	0.64	Low
S421	Phosphorylation	0.7	Medium
R422	Proteolytic cleavage	0.84	Medium
R422	ADP-ribosylation	0.72	Medium
R422	Methylation	0.89	Medium
A423	Proteolytic cleavage	0.75	Medium
S424	Amidation	0.87	High
S424	Proteolytic cleavage	0.82	Medium
S424	Phosphorylation	0.86	Medium
S425	Phosphorylation	0.85	Medium
S425	O-linked glycosylation	0.77	Medium
S425	Proteolytic cleavage	0.63	Low
G426	Proteolytic cleavage	0.51	Low
R427	Proteolytic cleavage	0.84	Medium
R427	Methylation	0.76	Medium
R427	ADP-ribosylation	0.85	Medium
R429	Proteolytic cleavage	0.54	Low
R429	ADP-ribosylation	0.73	Medium
E431	Proteolytic cleavage	0.72	Medium
D432	Proteolytic cleavage	0.79	Medium
L433	Proteolytic cleavage	0.5	Low
L433	Amidation	0.68	Medium
I435	Proteolytic cleavage	0.52	Low
