# Supplementary material for: In silico analysis of non-synonymous single nucleotide polymorphisms (nsSNPs) in the human GJA3 gene associated with congenital cataract
Source: BMC Mol Cell Biol. 2020 Mar 6;21:12. doi: 10.1186/s12860-020-00252-7 (PMC7060521; doi:10.1186/s12860-020-00252-7)
Supplement: Supplementary file 5 — Additional file 5. Residues predictions of 67 amino acids by ConSurf. [file 12860_2020_252_MOESM5_ESM.xlsx]

## Sheet: Sheet1
Additional file 5. Residues predictions of 67 amino acids by ConSurf.
high-risk nsSNP	Conserved scores	Spatial location
M1	9	e	f
G2	8	e	f
D3	9	e	f
S5	8	e	f
G8	8	e	f
L11	9	b	s
E12	9	e	f
H17	9	e	f
T19	9	e	f
W25	9	b	s
V28	8	b
F30	9	b	s
I31	9	b	s
F32	9	b	s
R33	9	b	s
A40	9	b	s
E42	9	e	f
V44	9	b	s
W45	9	e	f
D47	9	e	f
E48	9	e	f
S50	9	e	f
N55	9	e	f
P59	9	e	f
E62	7	e
N63	9	e	f
D67	9	e	f
R76	9	b	s
F77	8	b
Q81	9	b	s
I82	9	b	s
V85	9	b	s
T87	9	b	s
P88	9	b	s
L90	8	b
G94	9	b	s
H98	9	b	s
R101	8	e	f
G143	8	e	f
L146	9	b	s
R147	6	e
T148	9	b	s
N152	9	e	f
F155	9	e	f
K156	8	b
T157	4	b
G162	6	b
Q167	9	b	s
G172	9	b	s
F173	8	b
P177	8	e	f
R180	5	e
P187	9	e	f
N188	8	e	f
V190	9	b	s
F193	8	b
S195	9	e	f
P197	9	e	f
T198	9	e	f
E199	9	e	f
F206	9	b	s
M207	9	b	s
A211	9	b	s
L220	6	b
W227	3	b
N327	8	e	f
